# Supplementary material for: Axially Chiral 2-Hydroxybiaryls by Palladium-Catalyzed Enantioselective C–H Activation
Source: ACS Catal. 2023 Oct 16;13(21):13994–9. doi: 10.1021/acscatal.3c03867 (PMC10629138; doi:10.1021/acscatal.3c03867)
Supplement: Supplementary file 2 — cs3c03867_si_002.cif [file cs3c03867_si_002.cif]

data_32094602_0m
_audit_creation_date               2023-01-17
_audit_creation_method
;
Olex2 1.5-alpha
(compiled 2022.11.02 svn.ra8b101fa for OlexSys, GUI svn.r6635)
;
_shelx_SHELXL_version_number       '2018/3'
_audit_contact_author_address      ?
_audit_contact_author_email        ?
_audit_contact_author_name         ''
_audit_contact_author_phone        ?
_publ_contact_author_id_orcid      ?
_publ_section_references
;
Dolomanov, O.V., Bourhis, L.J., Gildea, R.J, Howard, J.A.K. & Puschmann, H.
 (2009), J. Appl. Cryst. 42, 339-341.

Sheldrick, G.M. (2015). Acta Cryst. A71, 3-8.

Sheldrick, G.M. (2015). Acta Cryst. C71, 3-8.
;
_chemical_name_common              ?
_chemical_name_systematic          ?
_chemical_formula_moiety           'C24 H18 O3'
_chemical_formula_sum              'C24 H18 O3'
_chemical_formula_weight           354.38
_chemical_absolute_configuration   ?
_chemical_melting_point            ?
loop_
  _atom_type_symbol
  _atom_type_description
  _atom_type_scat_dispersion_real
  _atom_type_scat_dispersion_imag
  _atom_type_scat_source
 'C' 'C' 0.0033 0.0016 'International Tables Vol C Tables 4.2.6.8 and 6.1.1.4'
 'H' 'H' 0.0000 0.0000 'International Tables Vol C Tables 4.2.6.8 and 6.1.1.4'
 'O' 'O' 0.0106 0.0060 'International Tables Vol C Tables 4.2.6.8 and 6.1.1.4'

_shelx_space_group_comment
;
The symmetry employed for this shelxl refinement is uniquely defined
by the following loop, which should always be used as a source of
symmetry information in preference to the above space-group names.
They are only intended as comments.
;
_space_group_crystal_system        'monoclinic'
_space_group_IT_number             4
_space_group_name_H-M_alt          'P 1 21 1'
_space_group_name_Hall             'P 2yb'
loop_
  _space_group_symop_operation_xyz
 'x, y, z'
 '-x, y+1/2, -z'

_cell_length_a                     11.9019(7)
_cell_length_b                     18.1855(11)
_cell_length_c                     16.9911(11)
_cell_angle_alpha                  90
_cell_angle_beta                   90.100(2)
_cell_angle_gamma                  90
_cell_volume                       3677.6(4)
_cell_formula_units_Z              8
_cell_measurement_reflns_used      9687
_cell_measurement_temperature      100.00
_cell_measurement_theta_max        28.216
_cell_measurement_theta_min        2.37
_shelx_estimated_absorpt_T_max     0.989
_shelx_estimated_absorpt_T_min     0.981
_exptl_absorpt_coefficient_mu      0.084
_exptl_absorpt_correction_T_max    0.7457
_exptl_absorpt_correction_T_min    0.6729
_exptl_absorpt_correction_type     multi-scan
_exptl_absorpt_process_details
;
SADABS-2016/2 (Bruker,2016/2) was used for absorption correction.
wR2(int) was 0.1195 before and 0.0561 after correction.
The Ratio of minimum to maximum transmission is 0.9024.
The \l/2 correction factor is Not present.
;
_exptl_absorpt_special_details     ?
_exptl_crystal_colour              colourless
_exptl_crystal_colour_primary      colourless
_exptl_crystal_density_diffrn      1.280
_exptl_crystal_density_meas        ?
_exptl_crystal_density_method      'not measured'
_exptl_crystal_description         prism
_exptl_crystal_F_000               1488
_exptl_crystal_size_max            0.229
_exptl_crystal_size_mid            0.214
_exptl_crystal_size_min            0.132
_exptl_transmission_factor_max     ?
_exptl_transmission_factor_min     ?
_diffrn_reflns_av_R_equivalents    0.0425
_diffrn_reflns_av_unetI/netI       0.0284
_diffrn_reflns_Laue_measured_fraction_full  0.999
_diffrn_reflns_Laue_measured_fraction_max  0.996
_diffrn_reflns_limit_h_max         15
_diffrn_reflns_limit_h_min         -15
_diffrn_reflns_limit_k_max         24
_diffrn_reflns_limit_k_min         -24
_diffrn_reflns_limit_l_max         22
_diffrn_reflns_limit_l_min         -21
_diffrn_reflns_number              122165
_diffrn_reflns_point_group_measured_fraction_full  0.999
_diffrn_reflns_point_group_measured_fraction_max  0.995
_diffrn_reflns_theta_full          25.242
_diffrn_reflns_theta_max           28.339
_diffrn_reflns_theta_min           2.045
_diffrn_ambient_temperature        100.00
_diffrn_detector_area_resol_mean   ?
_diffrn_measured_fraction_theta_full  0.999
_diffrn_measured_fraction_theta_max  0.996
_diffrn_measurement_device_type    'Bruker D8 Venture Photon II CMOS'
_diffrn_measurement_method         '\f and \w scans'
_diffrn_radiation_monochromator    'Incoatec HeliosTM multilayer optics'
_diffrn_radiation_type             MoK\a
_diffrn_radiation_wavelength       0.71073
_diffrn_source                     ?
_diffrn_source_current             1.0
_diffrn_source_power               0.05
_diffrn_source_voltage             50.0
_diffrn_standards_number           0
_reflns_Friedel_coverage           0.938
_reflns_Friedel_fraction_full      0.998
_reflns_Friedel_fraction_max       0.994
_reflns_number_gt                  16820
_reflns_number_total               18231
_reflns_special_details
;
 Reflections were merged by SHELXL according to the crystal
 class for the calculation of statistics and refinement.
 
 _reflns_Friedel_fraction is defined as the number of unique
 Friedel pairs measured divided by the number that would be
 possible theoretically, ignoring centric projections and
 systematic absences.
;
_reflns_threshold_expression       'I > 2\s(I)'
_computing_cell_refinement         ?
_computing_data_collection         ?
_computing_data_reduction          ?
_computing_molecular_graphics      'Olex2 1.5-alpha (Dolomanov et al., 2009)'
_computing_publication_material    'Olex2 1.5-alpha (Dolomanov et al., 2009)'
_computing_structure_refinement    'SHELXL 2018/3 (Sheldrick, 2015)'
_computing_structure_solution      'SHELXT 2018/2 (Sheldrick, 2018)'
_refine_diff_density_max           0.196
_refine_diff_density_min           -0.189
_refine_diff_density_rms           0.036
_refine_ls_abs_structure_details
;
 Flack x determined using 7501 quotients [(I+)-(I-)]/[(I+)+(I-)]
 (Parsons, Flack and Wagner, Acta Cryst. B69 (2013) 249-259).
;
_refine_ls_abs_structure_Flack     0.1(2)
_refine_ls_extinction_coef         .
_refine_ls_extinction_method       none
_refine_ls_goodness_of_fit_ref     1.021
_refine_ls_hydrogen_treatment      constr
_refine_ls_matrix_type             full
_refine_ls_number_parameters       981
_refine_ls_number_reflns           18231
_refine_ls_number_restraints       1
_refine_ls_R_factor_all            0.0406
_refine_ls_R_factor_gt             0.0355
_refine_ls_restrained_S_all        1.021
_refine_ls_shift/su_max            0.000
_refine_ls_shift/su_mean           0.000
_refine_ls_structure_factor_coef   Fsqd
_refine_ls_weighting_details      
 'w=1/[\s^2^(Fo^2^)+(0.0428P)^2^+0.7496P] where P=(Fo^2^+2Fc^2^)/3'
_refine_ls_weighting_scheme        calc
_refine_ls_wR_factor_gt            0.0840
_refine_ls_wR_factor_ref           0.0877
_refine_special_details            ?
_olex2_refinement_description
;
1. Fixed Uiso
 At 1.2 times of:
  All C(H) groups
 At 1.5 times of:
  All C(H,H,H) groups, All O(H) groups
2.a Aromatic/amide H refined with riding coordinates:
 C00G(H00G), C00L(H00L), C00N(H00N), C00V(H00V), C00X(H00X), C00Y(H00Y),
 C016(H016), C017(H017), C018(H018), C01C(H01C), C01D(H01D), C01E(H01E),
 C01F(H01F), C01G(H01G), C01H(H01H), C01J(H01J), C01K(H01K), C01L(H01L),
 C01M(H01M), C01Q(H01Q), C01R(H01R), C01S(H01S), C01T(H01T), C01U(H01U),
 C01V(H01V), C01X(H01X), C01Y(H01Y), C01Z(H01Z), C021(H021), C022(H022),
 C023(H023), C024(H024), C025(H025), C026(H026), C027(H027), C028(H028),
 C029(H029), C02A(H02W), C02B(H02E), C02D(H02D), C02E(H02F), C02F(H02Z),
 C02H(H02J), C02I(H02K), C02L(H02L), C02M(H02M), C02N(H02N), C02O(H02O),
 C02P(H02P), C02Q(H02Q), C02S(H02), C02T(H02T), C02U(H1), C02V(H02V),
 C02X(H02X), C02Y(H02Y)
2.b Idealised Me refined as rotating group:
 C02R(H02A,H02B,H02C), C02W(H02G,H02H,H02I), C02Z(H02R,H02S,H02U), C030(H03A,
 H03B,H03C)
2.c Idealised tetrahedral OH refined as rotating group:
 O001(H001), O004(H004), O008(H008), O00C(H00C)
;
_atom_sites_solution_hydrogens     geom
_atom_sites_solution_primary       dual
_atom_sites_solution_secondary     ?
loop_
  _atom_site_label
  _atom_site_type_symbol
  _atom_site_fract_x
  _atom_site_fract_y
  _atom_site_fract_z
  _atom_site_U_iso_or_equiv
  _atom_site_adp_type
  _atom_site_occupancy
  _atom_site_site_symmetry_order
  _atom_site_calc_flag
  _atom_site_refinement_flags_posn
  _atom_site_refinement_flags_adp
  _atom_site_refinement_flags_occupancy
  _atom_site_disorder_assembly
  _atom_site_disorder_group
 O001 O 0.07460(11) 0.39066(8) 0.42760(9) 0.0258(3) Uani 1 1 d . . . . .
 H001 H 0.012517 0.394784 0.450625 0.039 Uiso 1 1 calc R U . . .
 O002 O 0.02907(13) 0.51797(9) 1.01166(9) 0.0307(3) Uani 1 1 d . . . . .
 O003 O 0.49636(12) 0.45877(9) 0.66583(8) 0.0288(3) Uani 1 1 d . . . . .
 O004 O 0.44741(12) 0.61472(9) 0.78493(10) 0.0307(3) Uani 1 1 d . . . . .
 H004 H 0.513531 0.616192 0.802222 0.046 Uiso 1 1 calc R U . . .
 O005 O 0.17276(13) 0.59658(9) 1.00753(9) 0.0332(4) Uani 1 1 d . . . . .
 O006 O 0.85519(12) 0.61417(9) 0.85619(10) 0.0322(3) Uani 1 1 d . . . . .
 O007 O 0.35082(12) 0.38074(9) 0.66097(9) 0.0308(3) Uani 1 1 d . . . . .
 O008 O 0.14899(13) 0.34852(8) 0.72871(11) 0.0328(4) Uani 1 1 d . . . . .
 H008 H 0.208365 0.355386 0.703092 0.049 Uiso 1 1 calc R U . . .
 O009 O -0.31302(13) 0.39417(10) 0.51144(9) 0.0354(4) Uani 1 1 d . . . . .
 O00A O -0.12562(13) 0.40400(10) 0.50835(10) 0.0358(4) Uani 1 1 d . . . . .
 O00B O 0.66778(13) 0.61154(11) 0.84443(10) 0.0382(4) Uani 1 1 d . . . . .
 O00C O 0.37406(13) 0.63769(9) 1.06737(12) 0.0405(4) Uani 1 1 d . . . . .
 H00C H 0.310814 0.630449 1.046764 0.061 Uiso 1 1 calc R U . . .
 C00D C 0.10704(16) 0.55669(11) 0.97348(12) 0.0223(4) Uani 1 1 d . . . . .
 C00E C 0.28332(15) 0.36674(10) 0.27942(12) 0.0201(4) Uani 1 1 d . . . . .
 C00F C -0.04016(15) 0.19049(10) 0.73214(11) 0.0189(4) Uani 1 1 d . . . . .
 C00G C 0.17219(16) 0.58194(10) 0.84126(12) 0.0214(4) Uani 1 1 d . . . . .
 H00G H 0.222385 0.615196 0.866279 0.026 Uiso 1 1 calc R U . . .
 C00H C 0.28312(15) 0.36096(10) 0.36357(11) 0.0194(4) Uani 1 1 d . . . . .
 C00I C 0.41487(16) 0.42199(11) 0.62802(12) 0.0229(4) Uani 1 1 d . . . . .
 C00J C 0.21365(15) 0.30195(10) 0.40058(11) 0.0192(4) Uani 1 1 d . . . . .
 C00K C 0.40293(16) 0.68358(11) 0.78535(12) 0.0231(4) Uani 1 1 d . . . . .
 C00L C 0.13447(16) 0.77707(11) 0.72880(11) 0.0213(4) Uani 1 1 d . . . . .
 H00L H 0.092232 0.737662 0.707042 0.026 Uiso 1 1 calc R U . . .
 C00M C -0.12199(16) 0.36936(11) 0.76022(13) 0.0234(4) Uani 1 1 d . . . . .
 C00N C 0.06907(16) 0.19164(11) 0.45795(12) 0.0228(4) Uani 1 1 d . . . . .
 H00N H 0.018883 0.154607 0.475753 0.027 Uiso 1 1 calc R U . . .
 C00O C 0.29591(16) 0.69285(10) 0.75491(11) 0.0196(4) Uani 1 1 d . . . . .
 C00P C 0.23981(15) 0.62944(11) 0.63012(12) 0.0215(4) Uani 1 1 d . . . . .
 C00Q C 0.17921(15) 0.57701(10) 0.75533(12) 0.0205(4) Uani 1 1 d . . . . .
 C00R C 0.23760(15) 0.63072(10) 0.71451(11) 0.0195(4) Uani 1 1 d . . . . .
 C00S C -0.05469(15) 0.31637(10) 0.79587(12) 0.0213(4) Uani 1 1 d . . . . .
 C00T C 0.34433(15) 0.41051(10) 0.40843(12) 0.0201(4) Uani 1 1 d . . . . .
 C00U C 0.25159(15) 0.22756(10) 0.40391(11) 0.0192(4) Uani 1 1 d . . . . .
 C00V C 0.34893(15) 0.40170(11) 0.49391(12) 0.0217(4) Uani 1 1 d . . . . .
 H00V H 0.299093 0.366791 0.516473 0.026 Uiso 1 1 calc R U . . .
 C00W C 0.00613(15) 0.26162(11) 0.74610(12) 0.0204(4) Uani 1 1 d . . . . .
 C00X C 0.08816(17) 0.84601(12) 0.73218(12) 0.0252(4) Uani 1 1 d . . . . .
 H00X H 0.013828 0.853761 0.713484 0.030 Uiso 1 1 calc R U . . .
 C00Y C 0.03465(16) 0.26310(11) 0.45664(12) 0.0229(4) Uani 1 1 d . . . . .
 H00Y H -0.038490 0.275652 0.474459 0.027 Uiso 1 1 calc R U . . .
 C00Z C 0.10776(16) 0.28038(11) 0.71244(13) 0.0236(4) Uani 1 1 d . . . . .
 C010 C 0.34423(15) 0.42454(11) 0.24234(12) 0.0217(4) Uani 1 1 d . . . . .
 C011 C 0.01950(16) 0.14001(11) 0.68350(11) 0.0210(4) Uani 1 1 d . . . . .
 C012 C 0.10781(16) 0.31865(11) 0.42874(11) 0.0205(4) Uani 1 1 d . . . . .
 C013 C -0.10454(16) 0.36603(11) 0.92586(13) 0.0250(4) Uani 1 1 d . . . . .
 C014 C 0.54477(16) 0.80424(11) 1.07770(12) 0.0226(4) Uani 1 1 d . . . . .
 C015 C -0.21162(18) 0.39770(12) 0.54561(13) 0.0275(4) Uani 1 1 d . . . . .
 C016 C 0.16441(16) 0.23140(11) 0.66229(13) 0.0248(4) Uani 1 1 d . . . . .
 H016 H 0.232928 0.245815 0.638194 0.030 Uiso 1 1 calc R U . . .
 C017 C 0.36107(16) 0.20675(11) 0.37884(12) 0.0234(4) Uani 1 1 d . . . . .
 H017 H 0.410733 0.242999 0.358633 0.028 Uiso 1 1 calc R U . . .
 C018 C 0.29241(17) 0.68583(11) 0.58574(12) 0.0246(4) Uani 1 1 d . . . . .
 H018 H 0.330907 0.724377 0.612192 0.030 Uiso 1 1 calc R U . . .
 C019 C 0.24527(16) 0.76377(10) 0.75755(11) 0.0193(4) Uani 1 1 d . . . . .
 C01A C 0.18530(16) 0.57107(11) 0.58911(12) 0.0229(4) Uani 1 1 d . . . . .
 C01B C 0.17862(16) 0.17167(11) 0.43315(11) 0.0207(4) Uani 1 1 d . . . . .
 C01C C 0.12574(17) 0.51885(11) 0.71336(13) 0.0239(4) Uani 1 1 d . . . . .
 H01C H 0.086618 0.481795 0.741641 0.029 Uiso 1 1 calc R U . . .
 C01D C -0.14380(16) 0.16733(11) 0.76557(11) 0.0218(4) Uani 1 1 d . . . . .
 H01D H -0.185904 0.200611 0.796946 0.026 Uiso 1 1 calc R U . . .
 C01E C 0.40437(16) 0.46832(11) 0.37033(13) 0.0231(4) Uani 1 1 d . . . . .
 H01E H 0.445038 0.502814 0.401218 0.028 Uiso 1 1 calc R U . . .
 C01F C 0.10251(16) 0.54454(11) 0.88809(12) 0.0229(4) Uani 1 1 d . . . . .
 H01F H 0.050574 0.510428 0.866353 0.027 Uiso 1 1 calc R U . . .
 C01G C 0.40442(16) 0.47495(11) 0.29033(13) 0.0244(4) Uani 1 1 d . . . . .
 H01G H 0.445297 0.513828 0.266407 0.029 Uiso 1 1 calc R U . . .
 C01H C 0.46445(16) 0.74394(12) 0.81577(12) 0.0262(4) Uani 1 1 d . . . . .
 H01H H 0.538384 0.736716 0.835465 0.031 Uiso 1 1 calc R U . . .
 C01I C 0.75094(17) 0.61168(11) 0.88544(13) 0.0264(4) Uani 1 1 d . . . . .
 C01J C 0.12113(16) 0.16321(11) 0.64820(12) 0.0235(4) Uani 1 1 d . . . . .
 H01J H 0.159963 0.130639 0.614019 0.028 Uiso 1 1 calc R U . . .
 C01K C -0.18364(17) 0.09760(11) 0.75306(12) 0.0254(4) Uani 1 1 d . . . . .
 H01K H -0.252971 0.083146 0.775953 0.031 Uiso 1 1 calc R U . . .
 C01L C -0.02382(17) 0.06787(11) 0.67248(12) 0.0242(4) Uani 1 1 d . . . . .
 H01L H 0.016537 0.033707 0.641058 0.029 Uiso 1 1 calc R U . . .
 C01M C 0.12984(17) 0.51555(11) 0.63331(13) 0.0250(4) Uani 1 1 d . . . . .
 H01M H 0.095164 0.475597 0.606663 0.030 Uiso 1 1 calc R U . . .
 C01N C 0.55729(16) 0.67560(11) 1.21767(13) 0.0249(4) Uani 1 1 d . . . . .
 C01O C 0.47566(17) 0.85579(11) 1.03716(12) 0.0247(4) Uani 1 1 d . . . . .
 C01P C -0.04626(16) 0.31296(11) 0.87961(12) 0.0226(4) Uani 1 1 d . . . . .
 C01Q C 0.15014(19) 0.90569(11) 0.76326(12) 0.0275(4) Uani 1 1 d . . . . .
 H01Q H 0.117883 0.953457 0.764772 0.033 Uiso 1 1 calc R U . . .
 C01R C -0.17215(17) 0.41924(11) 0.88778(13) 0.0276(4) Uani 1 1 d . . . . .
 H01R H -0.211115 0.454766 0.918320 0.033 Uiso 1 1 calc R U . . .
 C01S C 0.66338(17) 0.63066(11) 1.01349(13) 0.0274(4) Uani 1 1 d . . . . .
 H01S H 0.600229 0.647229 0.984171 0.033 Uiso 1 1 calc R U . . .
 C01T C 0.32385(18) 0.07999(12) 0.41292(13) 0.0290(4) Uani 1 1 d . . . . .
 H01T H 0.348933 0.030502 0.416358 0.035 Uiso 1 1 calc R U . . .
 C01U C 0.75287(17) 0.60926(12) 0.97209(14) 0.0280(4) Uani 1 1 d . . . . .
 H01U H 0.818214 0.592358 0.998700 0.034 Uiso 1 1 calc R U . . .
 C01V C 0.22417(16) 0.31626(11) 0.23106(12) 0.0237(4) Uani 1 1 d . . . . .
 H01V H 0.182520 0.277607 0.254744 0.028 Uiso 1 1 calc R U . . .
 C01W C 0.30721(17) 0.82407(11) 0.78894(11) 0.0220(4) Uani 1 1 d . . . . .
 C01X C 0.41645(17) 0.43801(12) 0.54337(12) 0.0251(4) Uani 1 1 d . . . . .
 H01X H 0.465954 0.474543 0.523551 0.030 Uiso 1 1 calc R U . . .
 C01Y C -0.18216(17) 0.42024(11) 0.80785(13) 0.0270(4) Uani 1 1 d . . . . .
 H01Y H -0.230003 0.455411 0.783581 0.032 Uiso 1 1 calc R U . . .
 C01Z C 0.39584(18) 0.13474(12) 0.38352(13) 0.0275(4) Uani 1 1 d . . . . .
 H01Z H 0.469328 0.121863 0.366701 0.033 Uiso 1 1 calc R U . . .
 C020 C 0.65231(17) 0.63129(11) 1.09952(13) 0.0261(4) Uani 1 1 d . . . . .
 C021 C 0.64928(17) 0.82937(11) 1.10901(12) 0.0246(4) Uani 1 1 d . . . . .
 H021 H 0.697414 0.795748 1.135413 0.030 Uiso 1 1 calc R U . . .
 C022 C 0.68101(18) 0.90157(12) 1.10141(12) 0.0282(4) Uani 1 1 d . . . . .
 H022 H 0.751030 0.917291 1.122403 0.034 Uiso 1 1 calc R U . . .
 C023 C 0.34260(17) 0.43032(12) 0.15928(13) 0.0263(4) Uani 1 1 d . . . . .
 H023 H 0.381479 0.469542 0.134385 0.032 Uiso 1 1 calc R U . . .
 C024 C 0.01677(18) 0.25789(12) 0.91862(13) 0.0280(4) Uani 1 1 d . . . . .
 H024 H 0.057291 0.222740 0.888579 0.034 Uiso 1 1 calc R U . . .
 C025 C 0.25669(18) 0.89447(11) 0.79115(12) 0.0261(4) Uani 1 1 d . . . . .
 H025 H 0.297543 0.934736 0.812414 0.031 Uiso 1 1 calc R U . . .
 C026 C -0.12315(18) 0.04698(11) 0.70666(12) 0.0259(4) Uani 1 1 d . . . . .
 H026 H -0.151116 -0.001438 0.699103 0.031 Uiso 1 1 calc R U . . .
 C027 C 0.28825(19) 0.68528(13) 0.50509(13) 0.0301(5) Uani 1 1 d . . . . .
 H027 H 0.320922 0.724595 0.476285 0.036 Uiso 1 1 calc R U . . .
 C028 C -0.09560(17) 0.36247(13) 1.00912(13) 0.0291(4) Uani 1 1 d . . . . .
 H028 H -0.131429 0.398874 1.040345 0.035 Uiso 1 1 calc R U . . .
 C029 C 0.47810(18) 0.72189(13) 1.25550(14) 0.0328(5) Uani 1 1 d . . . . .
 H029 H 0.434312 0.755065 1.225038 0.039 Uiso 1 1 calc R U . . .
 C02A C -0.12851(17) 0.37373(11) 0.67378(13) 0.0248(4) Uani 1 1 d . . . . .
 H02W H -0.062453 0.361648 0.645261 0.030 Uiso 1 1 calc R U . . .
 C02B C 0.41779(17) 0.81226(12) 0.81682(12) 0.0263(4) Uani 1 1 d . . . . .
 H02E H 0.460083 0.852572 0.836549 0.032 Uiso 1 1 calc R U . . .
 C02C C 0.57411(16) 0.67720(11) 1.13451(13) 0.0246(4) Uani 1 1 d . . . . .
 C02D C 0.21739(18) 0.09819(11) 0.43661(13) 0.0266(4) Uani 1 1 d . . . . .
 H02D H 0.168781 0.060805 0.455691 0.032 Uiso 1 1 calc R U . . .
 C02E C 0.23589(18) 0.62688(13) 0.46448(13) 0.0302(5) Uani 1 1 d . . . . .
 H02F H 0.234670 0.626541 0.408572 0.036 Uiso 1 1 calc R U . . .
 C02F C -0.21870(17) 0.39309(12) 0.63180(13) 0.0265(4) Uani 1 1 d . . . . .
 H02Z H -0.287456 0.403894 0.657647 0.032 Uiso 1 1 calc R U . . .
 C02G C 0.50747(16) 0.73051(11) 1.08701(12) 0.0237(4) Uani 1 1 d . . . . .
 C02H C 0.6108(2) 0.95275(12) 1.06276(13) 0.0304(5) Uani 1 1 d . . . . .
 H02J H 0.632958 1.002799 1.058734 0.036 Uiso 1 1 calc R U . . .
 C02I C 0.37220(18) 0.83023(13) 1.00556(13) 0.0291(4) Uani 1 1 d . . . . .
 H02K H 0.325637 0.863711 0.977603 0.035 Uiso 1 1 calc R U . . .
 C02J C 0.62149(17) 0.62616(11) 1.26463(13) 0.0264(4) Uani 1 1 d . . . . .
 C02K C 0.40533(17) 0.70901(12) 1.05575(14) 0.0281(4) Uani 1 1 d . . . . .
 C02L C 0.18679(17) 0.57064(12) 0.50568(12) 0.0270(4) Uani 1 1 d . . . . .
 H02L H 0.153333 0.530869 0.477981 0.032 Uiso 1 1 calc R U . . .
 C02M C 0.70315(19) 0.58163(12) 1.22737(14) 0.0305(5) Uani 1 1 d . . . . .
 H02M H 0.748196 0.549544 1.258259 0.037 Uiso 1 1 calc R U . . .
 C02N C 0.22620(18) 0.32239(13) 0.15072(13) 0.0282(4) Uani 1 1 d . . . . .
 H02N H 0.187188 0.287454 0.119345 0.034 Uiso 1 1 calc R U . . .
 C02O C 0.33777(18) 0.75960(13) 1.01400(14) 0.0316(5) Uani 1 1 d . . . . .
 H02O H 0.268305 0.744179 0.991876 0.038 Uiso 1 1 calc R U . . .
 C02P C 0.51095(19) 0.93005(12) 1.03115(13) 0.0289(4) Uani 1 1 d . . . . .
 H02P H 0.464427 0.964617 1.004719 0.035 Uiso 1 1 calc R U . . .
 C02Q C 0.28552(18) 0.37994(13) 0.11426(13) 0.0301(5) Uani 1 1 d . . . . .
 H02Q H 0.286067 0.383938 0.058514 0.036 Uiso 1 1 calc R U . . .
 C02R C 0.4983(2) 0.44987(13) 0.75031(12) 0.0310(5) Uani 1 1 d . . . . .
 H02A H 0.509265 0.397844 0.763275 0.046 Uiso 1 1 calc R U . . .
 H02B H 0.426923 0.466872 0.772446 0.046 Uiso 1 1 calc R U . . .
 H02C H 0.560131 0.478851 0.772529 0.046 Uiso 1 1 calc R U . . .
 C02S C -0.03643(19) 0.30766(14) 1.04499(14) 0.0337(5) Uani 1 1 d . . . . .
 H02 H -0.033279 0.305211 1.100798 0.040 Uiso 1 1 calc R U . . .
 C02T C 0.60246(18) 0.62365(12) 1.34726(14) 0.0308(5) Uani 1 1 d . . . . .
 H02T H 0.643102 0.589629 1.378774 0.037 Uiso 1 1 calc R U . . .
 C02U C 0.0201(2) 0.25462(14) 0.99926(14) 0.0344(5) Uani 1 1 d . . . . .
 H1 H 0.060754 0.216318 1.024493 0.041 Uiso 1 1 calc R U . . .
 C02V C 0.71821(19) 0.58400(12) 1.14810(14) 0.0310(5) Uani 1 1 d . . . . .
 H02V H 0.773702 0.553572 1.124627 0.037 Uiso 1 1 calc R U . . .
 C02W C 0.0351(2) 0.52202(14) 1.09676(13) 0.0345(5) Uani 1 1 d . . . . .
 H02G H 0.110182 0.507116 1.114329 0.052 Uiso 1 1 calc R U . . .
 H02H H -0.021188 0.489084 1.119711 0.052 Uiso 1 1 calc R U . . .
 H02I H 0.020347 0.572593 1.113773 0.052 Uiso 1 1 calc R U . . .
 C02X C 0.5264(2) 0.66961(15) 1.38164(15) 0.0368(5) Uani 1 1 d . . . . .
 H02X H 0.515559 0.668077 1.436990 0.044 Uiso 1 1 calc R U . . .
 C02Y C 0.4640(2) 0.71929(15) 1.33548(16) 0.0416(6) Uani 1 1 d . . . . .
 H02Y H 0.411658 0.751320 1.360008 0.050 Uiso 1 1 calc R U . . .
 C02Z C 0.8660(2) 0.61693(13) 0.77149(15) 0.0349(5) Uani 1 1 d . . . . .
 H02R H 0.801868 0.643510 0.749069 0.052 Uiso 1 1 calc R U . . .
 H02S H 0.867687 0.566782 0.750411 0.052 Uiso 1 1 calc R U . . .
 H02U H 0.935788 0.642372 0.757581 0.052 Uiso 1 1 calc R U . . .
 C030 C -0.3137(2) 0.39827(17) 0.42618(14) 0.0445(6) Uani 1 1 d . . . . .
 H03A H -0.265147 0.359673 0.404678 0.067 Uiso 1 1 calc R U . . .
 H03B H -0.285788 0.446512 0.409511 0.067 Uiso 1 1 calc R U . . .
 H03C H -0.390532 0.391388 0.406743 0.067 Uiso 1 1 calc R U . . .

loop_
  _atom_site_aniso_label
  _atom_site_aniso_U_11
  _atom_site_aniso_U_22
  _atom_site_aniso_U_33
  _atom_site_aniso_U_23
  _atom_site_aniso_U_13
  _atom_site_aniso_U_12
 O001 0.0184(6) 0.0213(7) 0.0377(8) 0.0008(6) 0.0053(6) 0.0026(5)
 O002 0.0307(8) 0.0405(9) 0.0209(7) 0.0014(6) -0.0008(6) -0.0149(7)
 O003 0.0280(7) 0.0370(8) 0.0213(7) -0.0032(6) 0.0022(6) -0.0117(6)
 O004 0.0193(7) 0.0305(8) 0.0422(9) -0.0026(7) -0.0051(6) 0.0042(6)
 O005 0.0279(7) 0.0412(9) 0.0304(8) -0.0053(7) -0.0012(6) -0.0131(7)
 O006 0.0205(7) 0.0384(9) 0.0376(9) 0.0022(7) -0.0011(6) 0.0031(6)
 O007 0.0254(7) 0.0357(9) 0.0314(8) 0.0044(6) 0.0032(6) -0.0095(6)
 O008 0.0230(7) 0.0214(7) 0.0539(10) -0.0014(7) 0.0098(7) -0.0045(6)
 O009 0.0292(8) 0.0479(10) 0.0292(8) -0.0011(7) -0.0003(6) 0.0129(7)
 O00A 0.0321(8) 0.0406(9) 0.0347(9) 0.0040(7) 0.0111(7) 0.0071(7)
 O00B 0.0210(7) 0.0549(11) 0.0386(9) -0.0034(8) -0.0049(6) 0.0030(7)
 O00C 0.0249(8) 0.0295(8) 0.0672(12) 0.0000(8) -0.0134(8) -0.0060(7)
 C00D 0.0177(8) 0.0227(9) 0.0264(10) 0.0022(7) -0.0018(7) -0.0004(7)
 C00E 0.0152(8) 0.0206(8) 0.0243(9) 0.0007(7) 0.0012(7) 0.0036(7)
 C00F 0.0174(8) 0.0203(8) 0.0191(9) 0.0031(7) -0.0045(7) 0.0009(7)
 C00G 0.0186(8) 0.0198(9) 0.0258(10) 0.0000(7) -0.0025(7) 0.0005(7)
 C00H 0.0148(8) 0.0187(8) 0.0246(9) 0.0010(7) 0.0016(7) 0.0015(7)
 C00I 0.0183(8) 0.0237(9) 0.0266(10) -0.0031(8) 0.0024(7) -0.0006(7)
 C00J 0.0174(8) 0.0193(8) 0.0208(9) -0.0006(7) -0.0011(7) -0.0014(7)
 C00K 0.0186(8) 0.0270(10) 0.0238(10) 0.0002(8) 0.0031(7) -0.0001(7)
 C00L 0.0204(9) 0.0232(9) 0.0204(9) 0.0003(7) -0.0007(7) -0.0029(7)
 C00M 0.0192(9) 0.0202(9) 0.0308(10) 0.0011(8) 0.0027(8) -0.0020(7)
 C00N 0.0205(9) 0.0234(9) 0.0244(10) 0.0018(8) 0.0015(7) -0.0058(7)
 C00O 0.0185(8) 0.0216(9) 0.0187(9) -0.0008(7) 0.0023(7) -0.0032(7)
 C00P 0.0170(8) 0.0240(9) 0.0236(9) -0.0018(7) 0.0010(7) 0.0042(7)
 C00Q 0.0177(8) 0.0194(9) 0.0244(9) 0.0003(7) 0.0001(7) 0.0015(7)
 C00R 0.0164(8) 0.0199(9) 0.0222(9) -0.0018(7) 0.0000(7) 0.0018(7)
 C00S 0.0166(8) 0.0176(8) 0.0297(10) -0.0001(7) 0.0013(7) -0.0029(7)
 C00T 0.0158(8) 0.0198(9) 0.0249(9) -0.0001(7) 0.0004(7) 0.0014(7)
 C00U 0.0189(8) 0.0198(9) 0.0191(9) -0.0008(7) -0.0016(7) -0.0014(7)
 C00V 0.0176(8) 0.0208(9) 0.0266(10) -0.0003(7) 0.0018(7) -0.0014(7)
 C00W 0.0173(8) 0.0200(9) 0.0239(9) 0.0013(7) -0.0006(7) 0.0018(7)
 C00X 0.0242(9) 0.0286(10) 0.0227(10) 0.0021(8) 0.0022(8) 0.0018(8)
 C00Y 0.0168(8) 0.0257(9) 0.0262(10) 0.0004(8) 0.0014(7) -0.0005(7)
 C00Z 0.0194(9) 0.0197(9) 0.0317(11) 0.0045(8) -0.0016(8) 0.0001(7)
 C010 0.0149(8) 0.0231(9) 0.0270(10) 0.0038(8) 0.0022(7) 0.0032(7)
 C011 0.0208(9) 0.0216(9) 0.0205(9) 0.0019(7) -0.0046(7) 0.0013(7)
 C012 0.0190(9) 0.0204(9) 0.0220(9) 0.0001(7) -0.0018(7) -0.0001(7)
 C013 0.0194(9) 0.0232(9) 0.0324(11) -0.0053(8) 0.0007(8) -0.0059(7)
 C014 0.0208(9) 0.0234(9) 0.0237(10) -0.0022(8) 0.0041(7) 0.0011(7)
 C015 0.0277(10) 0.0220(9) 0.0329(11) 0.0021(8) 0.0038(8) 0.0094(8)
 C016 0.0189(9) 0.0256(10) 0.0298(10) 0.0054(8) 0.0023(8) 0.0021(7)
 C017 0.0203(9) 0.0238(9) 0.0261(10) 0.0010(8) 0.0031(7) -0.0004(7)
 C018 0.0216(9) 0.0272(10) 0.0250(10) -0.0034(8) 0.0038(8) -0.0023(8)
 C019 0.0198(8) 0.0221(9) 0.0160(8) 0.0004(7) 0.0025(7) -0.0022(7)
 C01A 0.0199(8) 0.0227(9) 0.0260(10) -0.0049(8) -0.0012(7) 0.0042(7)
 C01B 0.0221(9) 0.0204(9) 0.0196(9) -0.0004(7) -0.0002(7) -0.0013(7)
 C01C 0.0226(9) 0.0197(9) 0.0296(10) -0.0001(8) -0.0001(8) -0.0007(7)
 C01D 0.0207(9) 0.0234(9) 0.0214(9) 0.0007(7) -0.0012(7) -0.0017(7)
 C01E 0.0179(8) 0.0215(9) 0.0297(10) 0.0004(8) -0.0009(8) -0.0025(7)
 C01F 0.0201(9) 0.0232(9) 0.0252(10) 0.0011(8) -0.0033(7) -0.0015(7)
 C01G 0.0187(9) 0.0225(9) 0.0321(11) 0.0052(8) 0.0021(8) 0.0001(7)
 C01H 0.0172(9) 0.0344(11) 0.0270(10) -0.0003(8) -0.0017(8) -0.0040(8)
 C01I 0.0213(9) 0.0205(9) 0.0375(12) -0.0025(8) -0.0017(8) 0.0033(7)
 C01J 0.0215(9) 0.0251(9) 0.0238(9) 0.0012(8) 0.0008(7) 0.0062(7)
 C01K 0.0242(9) 0.0270(10) 0.0251(10) 0.0029(8) -0.0038(8) -0.0057(8)
 C01L 0.0268(9) 0.0224(9) 0.0233(10) -0.0002(8) -0.0052(8) 0.0017(8)
 C01M 0.0242(9) 0.0201(9) 0.0308(11) -0.0056(8) -0.0029(8) -0.0005(7)
 C01N 0.0194(9) 0.0215(9) 0.0338(11) 0.0023(8) -0.0002(8) -0.0055(7)
 C01O 0.0256(10) 0.0271(10) 0.0214(9) -0.0013(8) 0.0048(8) 0.0046(8)
 C01P 0.0178(8) 0.0218(9) 0.0282(10) -0.0030(8) -0.0005(7) -0.0048(7)
 C01Q 0.0349(11) 0.0213(9) 0.0263(10) -0.0007(8) 0.0047(8) 0.0031(8)
 C01R 0.0235(9) 0.0234(10) 0.0360(12) -0.0050(8) 0.0050(8) -0.0014(8)
 C01S 0.0259(10) 0.0204(9) 0.0360(11) -0.0041(8) -0.0063(9) 0.0033(8)
 C01T 0.0326(11) 0.0201(9) 0.0343(11) 0.0006(8) 0.0023(9) 0.0046(8)
 C01U 0.0218(9) 0.0242(10) 0.0379(12) -0.0026(9) -0.0057(8) 0.0027(8)
 C01V 0.0198(9) 0.0250(9) 0.0264(10) -0.0004(8) -0.0007(8) -0.0007(7)
 C01W 0.0246(9) 0.0223(9) 0.0191(9) -0.0006(7) 0.0024(7) -0.0049(7)
 C01X 0.0219(9) 0.0287(10) 0.0248(10) -0.0018(8) 0.0027(8) -0.0071(8)
 C01Y 0.0230(9) 0.0206(9) 0.0375(12) 0.0012(8) 0.0036(8) 0.0028(8)
 C01Z 0.0241(9) 0.0269(10) 0.0315(11) -0.0007(8) 0.0040(8) 0.0053(8)
 C020 0.0225(9) 0.0196(9) 0.0361(11) -0.0037(8) -0.0046(8) -0.0008(8)
 C021 0.0241(9) 0.0251(10) 0.0248(10) -0.0017(8) 0.0020(8) 0.0000(8)
 C022 0.0304(10) 0.0280(10) 0.0264(10) -0.0028(8) 0.0042(8) -0.0062(9)
 C023 0.0207(9) 0.0311(11) 0.0273(10) 0.0065(8) 0.0029(8) 0.0034(8)
 C024 0.0254(10) 0.0280(10) 0.0306(11) -0.0042(9) -0.0065(8) 0.0014(8)
 C025 0.0341(10) 0.0215(9) 0.0226(9) -0.0020(8) 0.0017(8) -0.0055(8)
 C026 0.0297(10) 0.0209(9) 0.0272(10) 0.0000(8) -0.0067(8) -0.0055(8)
 C027 0.0302(11) 0.0353(11) 0.0248(11) -0.0001(9) 0.0071(8) -0.0010(9)
 C028 0.0220(9) 0.0351(11) 0.0301(11) -0.0086(9) -0.0010(8) -0.0057(8)
 C029 0.0263(10) 0.0328(11) 0.0394(13) 0.0087(10) 0.0066(9) 0.0034(9)
 C02A 0.0223(9) 0.0194(9) 0.0328(11) 0.0023(8) 0.0058(8) 0.0030(7)
 C02B 0.0239(9) 0.0302(10) 0.0249(10) -0.0019(8) -0.0003(8) -0.0099(8)
 C02C 0.0185(9) 0.0198(9) 0.0355(11) -0.0003(8) -0.0030(8) -0.0041(7)
 C02D 0.0295(10) 0.0202(9) 0.0300(11) 0.0018(8) 0.0026(8) -0.0013(8)
 C02E 0.0299(10) 0.0392(12) 0.0215(10) -0.0052(9) 0.0022(8) 0.0037(9)
 C02F 0.0225(9) 0.0277(10) 0.0292(10) 0.0027(8) 0.0066(8) 0.0048(8)
 C02G 0.0193(9) 0.0235(9) 0.0283(10) -0.0021(8) 0.0011(8) 0.0015(7)
 C02H 0.0407(12) 0.0225(10) 0.0278(11) 0.0005(8) 0.0088(9) -0.0026(9)
 C02I 0.0234(10) 0.0359(11) 0.0280(10) 0.0003(9) 0.0016(8) 0.0108(8)
 C02J 0.0230(9) 0.0207(9) 0.0355(11) 0.0004(8) -0.0042(8) -0.0060(8)
 C02K 0.0202(9) 0.0283(10) 0.0359(12) -0.0028(9) -0.0009(8) 0.0003(8)
 C02L 0.0253(9) 0.0312(11) 0.0245(10) -0.0069(8) -0.0022(8) 0.0047(8)
 C02M 0.0305(10) 0.0221(10) 0.0389(12) -0.0020(9) -0.0096(9) 0.0032(8)
 C02N 0.0239(10) 0.0346(11) 0.0261(10) -0.0029(9) -0.0040(8) 0.0008(8)
 C02O 0.0196(9) 0.0393(12) 0.0359(12) -0.0055(10) -0.0042(9) 0.0038(9)
 C02P 0.0363(11) 0.0261(10) 0.0243(10) 0.0020(8) 0.0074(9) 0.0074(9)
 C02Q 0.0267(10) 0.0407(12) 0.0228(10) 0.0029(9) -0.0013(8) 0.0036(9)
 C02R 0.0365(12) 0.0358(12) 0.0207(10) -0.0022(9) 0.0006(9) -0.0022(9)
 C02S 0.0288(11) 0.0447(13) 0.0275(11) -0.0054(10) -0.0062(9) -0.0047(10)
 C02T 0.0275(10) 0.0279(10) 0.0368(12) 0.0065(9) -0.0024(9) -0.0068(9)
 C02U 0.0316(11) 0.0394(13) 0.0321(12) -0.0024(10) -0.0106(9) 0.0025(10)
 C02V 0.0289(10) 0.0246(10) 0.0394(12) -0.0064(9) -0.0061(9) 0.0061(8)
 C02W 0.0375(12) 0.0452(13) 0.0207(10) 0.0012(9) 0.0000(9) -0.0118(10)
 C02X 0.0320(11) 0.0437(13) 0.0347(12) 0.0104(10) 0.0083(10) -0.0036(10)
 C02Y 0.0357(12) 0.0467(14) 0.0424(14) 0.0113(12) 0.0173(11) 0.0088(11)
 C02Z 0.0327(11) 0.0324(12) 0.0396(13) 0.0050(10) 0.0046(10) 0.0044(9)
 C030 0.0507(15) 0.0541(16) 0.0287(12) -0.0024(11) -0.0033(11) 0.0191(13)

_geom_special_details
;
 All esds (except the esd in the dihedral angle between two l.s. planes)
 are estimated using the full covariance matrix.  The cell esds are taken
 into account individually in the estimation of esds in distances, angles
 and torsion angles; correlations between esds in cell parameters are only
 used when they are defined by crystal symmetry.  An approximate (isotropic)
 treatment of cell esds is used for estimating esds involving l.s. planes.
;
loop_
  _geom_bond_atom_site_label_1
  _geom_bond_atom_site_label_2
  _geom_bond_distance
  _geom_bond_site_symmetry_2
  _geom_bond_publ_flag
 O001 H001 0.8400 . ?
 O001 C012 1.368(2) . ?
 O002 C00D 1.334(2) . ?
 O002 C02W 1.449(3) . ?
 O003 C00I 1.341(2) . ?
 O003 C02R 1.445(3) . ?
 O004 H004 0.8400 . ?
 O004 C00K 1.360(3) . ?
 O005 C00D 1.213(2) . ?
 O006 C01I 1.338(3) . ?
 O006 C02Z 1.446(3) . ?
 O007 C00I 1.208(2) . ?
 O008 H008 0.8400 . ?
 O008 C00Z 1.361(2) . ?
 O009 C015 1.340(3) . ?
 O009 C030 1.451(3) . ?
 O00A C015 1.210(3) . ?
 O00B C01I 1.209(3) . ?
 O00C H00C 0.8400 . ?
 O00C C02K 1.364(3) . ?
 C00D C01F 1.469(3) . ?
 C00E C00H 1.434(3) . ?
 C00E C010 1.424(3) . ?
 C00E C01V 1.418(3) . ?
 C00F C00W 1.426(3) . ?
 C00F C011 1.425(3) . ?
 C00F C01D 1.423(3) . ?
 C00G H00G 0.9500 . ?
 C00G C00Q 1.465(3) . ?
 C00G C01F 1.336(3) . ?
 C00H C00J 1.494(3) . ?
 C00H C00T 1.386(3) . ?
 C00I C01X 1.468(3) . ?
 C00J C00U 1.427(3) . ?
 C00J C012 1.382(3) . ?
 C00K C00O 1.384(3) . ?
 C00K C01H 1.417(3) . ?
 C00L H00L 0.9500 . ?
 C00L C00X 1.371(3) . ?
 C00L C019 1.426(3) . ?
 C00M C00S 1.391(3) . ?
 C00M C01Y 1.423(3) . ?
 C00M C02A 1.473(3) . ?
 C00N H00N 0.9500 . ?
 C00N C00Y 1.363(3) . ?
 C00N C01B 1.418(3) . ?
 C00O C00R 1.493(3) . ?
 C00O C019 1.424(3) . ?
 C00P C00R 1.434(3) . ?
 C00P C018 1.419(3) . ?
 C00P C01A 1.425(3) . ?
 C00Q C00R 1.386(3) . ?
 C00Q C01C 1.425(3) . ?
 C00S C00W 1.494(3) . ?
 C00S C01P 1.428(3) . ?
 C00T C00V 1.462(3) . ?
 C00T C01E 1.427(3) . ?
 C00U C017 1.423(3) . ?
 C00U C01B 1.427(3) . ?
 C00V H00V 0.9500 . ?
 C00V C01X 1.336(3) . ?
 C00W C00Z 1.382(3) . ?
 C00X H00X 0.9500 . ?
 C00X C01Q 1.414(3) . ?
 C00Y H00Y 0.9500 . ?
 C00Y C012 1.416(3) . ?
 C00Z C016 1.406(3) . ?
 C010 C01G 1.420(3) . ?
 C010 C023 1.415(3) . ?
 C011 C01J 1.415(3) . ?
 C011 C01L 1.422(3) . ?
 C013 C01P 1.426(3) . ?
 C013 C01R 1.414(3) . ?
 C013 C028 1.420(3) . ?
 C014 C01O 1.424(3) . ?
 C014 C021 1.427(3) . ?
 C014 C02G 1.421(3) . ?
 C015 C02F 1.469(3) . ?
 C016 H016 0.9500 . ?
 C016 C01J 1.364(3) . ?
 C017 H017 0.9500 . ?
 C017 C01Z 1.376(3) . ?
 C018 H018 0.9500 . ?
 C018 C027 1.371(3) . ?
 C019 C01W 1.424(3) . ?
 C01A C01M 1.422(3) . ?
 C01A C02L 1.418(3) . ?
 C01B C02D 1.415(3) . ?
 C01C H01C 0.9500 . ?
 C01C C01M 1.362(3) . ?
 C01D H01D 0.9500 . ?
 C01D C01K 1.370(3) . ?
 C01E H01E 0.9500 . ?
 C01E C01G 1.365(3) . ?
 C01F H01F 0.9500 . ?
 C01G H01G 0.9500 . ?
 C01H H01H 0.9500 . ?
 C01H C02B 1.361(3) . ?
 C01I C01U 1.473(3) . ?
 C01J H01J 0.9500 . ?
 C01K H01K 0.9500 . ?
 C01K C026 1.410(3) . ?
 C01L H01L 0.9500 . ?
 C01L C026 1.372(3) . ?
 C01M H01M 0.9500 . ?
 C01N C029 1.419(3) . ?
 C01N C02C 1.428(3) . ?
 C01N C02J 1.424(3) . ?
 C01O C02I 1.421(3) . ?
 C01O C02P 1.418(3) . ?
 C01P C024 1.415(3) . ?
 C01Q H01Q 0.9500 . ?
 C01Q C025 1.368(3) . ?
 C01R H01R 0.9500 . ?
 C01R C01Y 1.363(3) . ?
 C01S H01S 0.9500 . ?
 C01S C01U 1.335(3) . ?
 C01S C020 1.468(3) . ?
 C01T H01T 0.9500 . ?
 C01T C01Z 1.406(3) . ?
 C01T C02D 1.371(3) . ?
 C01U H01U 0.9500 . ?
 C01V H01V 0.9500 . ?
 C01V C02N 1.370(3) . ?
 C01W C025 1.415(3) . ?
 C01W C02B 1.414(3) . ?
 C01X H01X 0.9500 . ?
 C01Y H01Y 0.9500 . ?
 C01Z H01Z 0.9500 . ?
 C020 C02C 1.385(3) . ?
 C020 C02V 1.426(3) . ?
 C021 H021 0.9500 . ?
 C021 C022 1.372(3) . ?
 C022 H022 0.9500 . ?
 C022 C02H 1.412(3) . ?
 C023 H023 0.9500 . ?
 C023 C02Q 1.373(3) . ?
 C024 H024 0.9500 . ?
 C024 C02U 1.372(3) . ?
 C025 H025 0.9500 . ?
 C026 H026 0.9500 . ?
 C027 H027 0.9500 . ?
 C027 C02E 1.411(3) . ?
 C028 H028 0.9500 . ?
 C028 C02S 1.364(3) . ?
 C029 H029 0.9500 . ?
 C029 C02Y 1.370(4) . ?
 C02A H02W 0.9500 . ?
 C02A C02F 1.335(3) . ?
 C02B H02E 0.9500 . ?
 C02C C02G 1.489(3) . ?
 C02D H02D 0.9500 . ?
 C02E H02F 0.9500 . ?
 C02E C02L 1.371(3) . ?
 C02F H02Z 0.9500 . ?
 C02G C02K 1.382(3) . ?
 C02H H02J 0.9500 . ?
 C02H C02P 1.368(3) . ?
 C02I H02K 0.9500 . ?
 C02I C02O 1.356(3) . ?
 C02J C02M 1.415(3) . ?
 C02J C02T 1.423(3) . ?
 C02K C02O 1.412(3) . ?
 C02L H02L 0.9500 . ?
 C02M H02M 0.9500 . ?
 C02M C02V 1.360(3) . ?
 C02N H02N 0.9500 . ?
 C02N C02Q 1.407(3) . ?
 C02O H02O 0.9500 . ?
 C02P H02P 0.9500 . ?
 C02Q H02Q 0.9500 . ?
 C02R H02A 0.9800 . ?
 C02R H02B 0.9800 . ?
 C02R H02C 0.9800 . ?
 C02S H02 0.9500 . ?
 C02S C02U 1.410(3) . ?
 C02T H02T 0.9500 . ?
 C02T C02X 1.364(3) . ?
 C02U H1 0.9500 . ?
 C02V H02V 0.9500 . ?
 C02W H02G 0.9800 . ?
 C02W H02H 0.9800 . ?
 C02W H02I 0.9800 . ?
 C02X H02X 0.9500 . ?
 C02X C02Y 1.407(4) . ?
 C02Y H02Y 0.9500 . ?
 C02Z H02R 0.9800 . ?
 C02Z H02S 0.9800 . ?
 C02Z H02U 0.9800 . ?
 C030 H03A 0.9800 . ?
 C030 H03B 0.9800 . ?
 C030 H03C 0.9800 . ?

loop_
  _geom_angle_atom_site_label_1
  _geom_angle_atom_site_label_2
  _geom_angle_atom_site_label_3
  _geom_angle
  _geom_angle_site_symmetry_1
  _geom_angle_site_symmetry_3
  _geom_angle_publ_flag
 C012 O001 H001 109.5 . . ?
 C00D O002 C02W 115.15(16) . . ?
 C00I O003 C02R 115.51(16) . . ?
 C00K O004 H004 109.5 . . ?
 C01I O006 C02Z 117.07(17) . . ?
 C00Z O008 H008 109.5 . . ?
 C015 O009 C030 115.69(18) . . ?
 C02K O00C H00C 109.5 . . ?
 O002 C00D C01F 112.13(16) . . ?
 O005 C00D O002 122.16(19) . . ?
 O005 C00D C01F 125.71(18) . . ?
 C010 C00E C00H 119.80(17) . . ?
 C01V C00E C00H 121.91(17) . . ?
 C01V C00E C010 118.29(18) . . ?
 C011 C00F C00W 119.22(17) . . ?
 C01D C00F C00W 122.49(18) . . ?
 C01D C00F C011 118.29(17) . . ?
 C00Q C00G H00G 116.6 . . ?
 C01F C00G H00G 116.6 . . ?
 C01F C00G C00Q 126.77(18) . . ?
 C00E C00H C00J 118.32(16) . . ?
 C00T C00H C00E 119.93(17) . . ?
 C00T C00H C00J 121.74(17) . . ?
 O003 C00I C01X 111.09(17) . . ?
 O007 C00I O003 122.97(19) . . ?
 O007 C00I C01X 125.93(19) . . ?
 C00U C00J C00H 121.47(16) . . ?
 C012 C00J C00H 119.56(17) . . ?
 C012 C00J C00U 118.88(17) . . ?
 O004 C00K C00O 117.92(18) . . ?
 O004 C00K C01H 120.97(18) . . ?
 C00O C00K C01H 121.11(18) . . ?
 C00X C00L H00L 119.6 . . ?
 C00X C00L C019 120.82(18) . . ?
 C019 C00L H00L 119.6 . . ?
 C00S C00M C01Y 119.52(19) . . ?
 C00S C00M C02A 120.05(18) . . ?
 C01Y C00M C02A 120.41(18) . . ?
 C00Y C00N H00N 119.5 . . ?
 C00Y C00N C01B 121.06(18) . . ?
 C01B C00N H00N 119.5 . . ?
 C00K C00O C00R 120.43(17) . . ?
 C00K C00O C019 119.18(17) . . ?
 C019 C00O C00R 120.23(16) . . ?
 C018 C00P C00R 121.89(18) . . ?
 C018 C00P C01A 118.64(18) . . ?
 C01A C00P C00R 119.45(18) . . ?
 C00R C00Q C00G 119.02(17) . . ?
 C00R C00Q C01C 119.79(18) . . ?
 C01C C00Q C00G 121.19(17) . . ?
 C00P C00R C00O 117.56(17) . . ?
 C00Q C00R C00O 122.46(17) . . ?
 C00Q C00R C00P 119.94(17) . . ?
 C00M C00S C00W 119.63(18) . . ?
 C00M C00S C01P 120.22(18) . . ?
 C01P C00S C00W 120.13(17) . . ?
 C00H C00T C00V 119.58(17) . . ?
 C00H C00T C01E 119.50(18) . . ?
 C01E C00T C00V 120.90(17) . . ?
 C017 C00U C00J 122.01(17) . . ?
 C017 C00U C01B 118.23(17) . . ?
 C01B C00U C00J 119.76(17) . . ?
 C00T C00V H00V 116.9 . . ?
 C01X C00V C00T 126.29(18) . . ?
 C01X C00V H00V 116.9 . . ?
 C00F C00W C00S 120.75(16) . . ?
 C00Z C00W C00F 119.57(18) . . ?
 C00Z C00W C00S 119.67(17) . . ?
 C00L C00X H00X 119.7 . . ?
 C00L C00X C01Q 120.54(19) . . ?
 C01Q C00X H00X 119.7 . . ?
 C00N C00Y H00Y 120.0 . . ?
 C00N C00Y C012 120.05(18) . . ?
 C012 C00Y H00Y 120.0 . . ?
 O008 C00Z C00W 117.15(18) . . ?
 O008 C00Z C016 121.80(18) . . ?
 C00W C00Z C016 121.03(18) . . ?
 C01G C010 C00E 118.62(18) . . ?
 C023 C010 C00E 119.33(18) . . ?
 C023 C010 C01G 122.05(18) . . ?
 C01J C011 C00F 118.72(18) . . ?
 C01J C011 C01L 121.95(18) . . ?
 C01L C011 C00F 119.32(18) . . ?
 O001 C012 C00J 117.96(17) . . ?
 O001 C012 C00Y 120.65(17) . . ?
 C00J C012 C00Y 121.37(18) . . ?
 C01R C013 C01P 119.21(19) . . ?
 C01R C013 C028 121.91(19) . . ?
 C028 C013 C01P 118.85(19) . . ?
 C01O C014 C021 118.16(18) . . ?
 C02G C014 C01O 119.64(18) . . ?
 C02G C014 C021 122.19(18) . . ?
 O009 C015 C02F 112.08(17) . . ?
 O00A C015 O009 122.7(2) . . ?
 O00A C015 C02F 125.2(2) . . ?
 C00Z C016 H016 120.0 . . ?
 C01J C016 C00Z 120.08(18) . . ?
 C01J C016 H016 120.0 . . ?
 C00U C017 H017 119.6 . . ?
 C01Z C017 C00U 120.76(18) . . ?
 C01Z C017 H017 119.6 . . ?
 C00P C018 H018 119.6 . . ?
 C027 C018 C00P 120.70(19) . . ?
 C027 C018 H018 119.6 . . ?
 C00O C019 C00L 122.26(17) . . ?
 C00O C019 C01W 119.35(17) . . ?
 C01W C019 C00L 118.38(17) . . ?
 C01M C01A C00P 118.82(18) . . ?
 C02L C01A C00P 119.11(19) . . ?
 C02L C01A C01M 122.06(19) . . ?
 C00N C01B C00U 118.78(17) . . ?
 C02D C01B C00N 121.97(18) . . ?
 C02D C01B C00U 119.25(18) . . ?
 C00Q C01C H01C 119.5 . . ?
 C01M C01C C00Q 121.03(19) . . ?
 C01M C01C H01C 119.5 . . ?
 C00F C01D H01D 119.6 . . ?
 C01K C01D C00F 120.79(19) . . ?
 C01K C01D H01D 119.6 . . ?
 C00T C01E H01E 119.4 . . ?
 C01G C01E C00T 121.21(18) . . ?
 C01G C01E H01E 119.4 . . ?
 C00D C01F H01F 120.3 . . ?
 C00G C01F C00D 119.34(18) . . ?
 C00G C01F H01F 120.3 . . ?
 C010 C01G H01G 119.5 . . ?
 C01E C01G C010 120.92(18) . . ?
 C01E C01G H01G 119.5 . . ?
 C00K C01H H01H 120.0 . . ?
 C02B C01H C00K 120.10(18) . . ?
 C02B C01H H01H 120.0 . . ?
 O006 C01I C01U 111.06(17) . . ?
 O00B C01I O006 123.0(2) . . ?
 O00B C01I C01U 126.0(2) . . ?
 C011 C01J H01J 119.4 . . ?
 C016 C01J C011 121.29(19) . . ?
 C016 C01J H01J 119.4 . . ?
 C01D C01K H01K 119.5 . . ?
 C01D C01K C026 120.93(19) . . ?
 C026 C01K H01K 119.5 . . ?
 C011 C01L H01L 119.6 . . ?
 C026 C01L C011 120.82(19) . . ?
 C026 C01L H01L 119.6 . . ?
 C01A C01M H01M 119.5 . . ?
 C01C C01M C01A 120.90(18) . . ?
 C01C C01M H01M 119.5 . . ?
 C029 C01N C02C 122.06(19) . . ?
 C029 C01N C02J 118.5(2) . . ?
 C02J C01N C02C 119.43(19) . . ?
 C02I C01O C014 117.84(19) . . ?
 C02P C01O C014 119.39(19) . . ?
 C02P C01O C02I 122.8(2) . . ?
 C013 C01P C00S 119.12(18) . . ?
 C024 C01P C00S 122.25(18) . . ?
 C024 C01P C013 118.62(19) . . ?
 C00X C01Q H01Q 120.1 . . ?
 C025 C01Q C00X 119.83(19) . . ?
 C025 C01Q H01Q 120.1 . . ?
 C013 C01R H01R 119.6 . . ?
 C01Y C01R C013 120.90(19) . . ?
 C01Y C01R H01R 119.6 . . ?
 C01U C01S H01S 116.6 . . ?
 C01U C01S C020 126.85(19) . . ?
 C020 C01S H01S 116.6 . . ?
 C01Z C01T H01T 120.1 . . ?
 C02D C01T H01T 120.1 . . ?
 C02D C01T C01Z 119.85(19) . . ?
 C01I C01U H01U 119.8 . . ?
 C01S C01U C01I 120.44(19) . . ?
 C01S C01U H01U 119.8 . . ?
 C00E C01V H01V 119.5 . . ?
 C02N C01V C00E 121.01(19) . . ?
 C02N C01V H01V 119.5 . . ?
 C025 C01W C019 119.13(18) . . ?
 C02B C01W C019 119.29(18) . . ?
 C02B C01W C025 121.58(18) . . ?
 C00I C01X H01X 119.7 . . ?
 C00V C01X C00I 120.62(18) . . ?
 C00V C01X H01X 119.7 . . ?
 C00M C01Y H01Y 119.5 . . ?
 C01R C01Y C00M 120.97(19) . . ?
 C01R C01Y H01Y 119.5 . . ?
 C017 C01Z C01T 120.75(19) . . ?
 C017 C01Z H01Z 119.6 . . ?
 C01T C01Z H01Z 119.6 . . ?
 C02C C020 C01S 119.57(19) . . ?
 C02C C020 C02V 119.0(2) . . ?
 C02V C020 C01S 121.43(19) . . ?
 C014 C021 H021 119.6 . . ?
 C022 C021 C014 120.7(2) . . ?
 C022 C021 H021 119.6 . . ?
 C021 C022 H022 119.6 . . ?
 C021 C022 C02H 120.8(2) . . ?
 C02H C022 H022 119.6 . . ?
 C010 C023 H023 119.6 . . ?
 C02Q C023 C010 120.80(19) . . ?
 C02Q C023 H023 119.6 . . ?
 C01P C024 H024 119.6 . . ?
 C02U C024 C01P 120.8(2) . . ?
 C02U C024 H024 119.6 . . ?
 C01Q C025 C01W 121.29(19) . . ?
 C01Q C025 H025 119.4 . . ?
 C01W C025 H025 119.4 . . ?
 C01K C026 H026 120.1 . . ?
 C01L C026 C01K 119.81(19) . . ?
 C01L C026 H026 120.1 . . ?
 C018 C027 H027 119.7 . . ?
 C018 C027 C02E 120.6(2) . . ?
 C02E C027 H027 119.7 . . ?
 C013 C028 H028 119.5 . . ?
 C02S C028 C013 121.1(2) . . ?
 C02S C028 H028 119.5 . . ?
 C01N C029 H029 119.6 . . ?
 C02Y C029 C01N 120.7(2) . . ?
 C02Y C029 H029 119.6 . . ?
 C00M C02A H02W 117.0 . . ?
 C02F C02A C00M 126.01(18) . . ?
 C02F C02A H02W 117.0 . . ?
 C01H C02B C01W 120.90(19) . . ?
 C01H C02B H02E 119.5 . . ?
 C01W C02B H02E 119.5 . . ?
 C01N C02C C02G 118.30(18) . . ?
 C020 C02C C01N 120.53(19) . . ?
 C020 C02C C02G 121.16(19) . . ?
 C01B C02D H02D 119.4 . . ?
 C01T C02D C01B 121.15(19) . . ?
 C01T C02D H02D 119.4 . . ?
 C027 C02E H02F 120.0 . . ?
 C02L C02E C027 120.0(2) . . ?
 C02L C02E H02F 120.0 . . ?
 C015 C02F H02Z 120.0 . . ?
 C02A C02F C015 120.01(18) . . ?
 C02A C02F H02Z 120.0 . . ?
 C014 C02G C02C 120.55(18) . . ?
 C02K C02G C014 119.92(19) . . ?
 C02K C02G C02C 119.42(18) . . ?
 C022 C02H H02J 120.1 . . ?
 C02P C02H C022 119.8(2) . . ?
 C02P C02H H02J 120.1 . . ?
 C01O C02I H02K 118.9 . . ?
 C02O C02I C01O 122.1(2) . . ?
 C02O C02I H02K 118.9 . . ?
 C02M C02J C01N 118.6(2) . . ?
 C02M C02J C02T 122.2(2) . . ?
 C02T C02J C01N 119.1(2) . . ?
 O00C C02K C02G 116.96(19) . . ?
 O00C C02K C02O 122.48(19) . . ?
 C02G C02K C02O 120.6(2) . . ?
 C01A C02L H02L 119.6 . . ?
 C02E C02L C01A 120.8(2) . . ?
 C02E C02L H02L 119.6 . . ?
 C02J C02M H02M 119.4 . . ?
 C02V C02M C02J 121.1(2) . . ?
 C02V C02M H02M 119.4 . . ?
 C01V C02N H02N 119.7 . . ?
 C01V C02N C02Q 120.6(2) . . ?
 C02Q C02N H02N 119.7 . . ?
 C02I C02O C02K 119.9(2) . . ?
 C02I C02O H02O 120.1 . . ?
 C02K C02O H02O 120.1 . . ?
 C01O C02P H02P 119.4 . . ?
 C02H C02P C01O 121.1(2) . . ?
 C02H C02P H02P 119.4 . . ?
 C023 C02Q C02N 120.0(2) . . ?
 C023 C02Q H02Q 120.0 . . ?
 C02N C02Q H02Q 120.0 . . ?
 O003 C02R H02A 109.5 . . ?
 O003 C02R H02B 109.5 . . ?
 O003 C02R H02C 109.5 . . ?
 H02A C02R H02B 109.5 . . ?
 H02A C02R H02C 109.5 . . ?
 H02B C02R H02C 109.5 . . ?
 C028 C02S H02 120.0 . . ?
 C028 C02S C02U 120.0(2) . . ?
 C02U C02S H02 120.0 . . ?
 C02J C02T H02T 119.7 . . ?
 C02X C02T C02J 120.6(2) . . ?
 C02X C02T H02T 119.7 . . ?
 C024 C02U C02S 120.5(2) . . ?
 C024 C02U H1 119.7 . . ?
 C02S C02U H1 119.7 . . ?
 C020 C02V H02V 119.4 . . ?
 C02M C02V C020 121.3(2) . . ?
 C02M C02V H02V 119.4 . . ?
 O002 C02W H02G 109.5 . . ?
 O002 C02W H02H 109.5 . . ?
 O002 C02W H02I 109.5 . . ?
 H02G C02W H02H 109.5 . . ?
 H02G C02W H02I 109.5 . . ?
 H02H C02W H02I 109.5 . . ?
 C02T C02X H02X 119.8 . . ?
 C02T C02X C02Y 120.3(2) . . ?
 C02Y C02X H02X 119.8 . . ?
 C029 C02Y C02X 120.6(2) . . ?
 C029 C02Y H02Y 119.7 . . ?
 C02X C02Y H02Y 119.7 . . ?
 O006 C02Z H02R 109.5 . . ?
 O006 C02Z H02S 109.5 . . ?
 O006 C02Z H02U 109.5 . . ?
 H02R C02Z H02S 109.5 . . ?
 H02R C02Z H02U 109.5 . . ?
 H02S C02Z H02U 109.5 . . ?
 O009 C030 H03A 109.5 . . ?
 O009 C030 H03B 109.5 . . ?
 O009 C030 H03C 109.5 . . ?
 H03A C030 H03B 109.5 . . ?
 H03A C030 H03C 109.5 . . ?
 H03B C030 H03C 109.5 . . ?

loop_
  _geom_torsion_atom_site_label_1
  _geom_torsion_atom_site_label_2
  _geom_torsion_atom_site_label_3
  _geom_torsion_atom_site_label_4
  _geom_torsion
  _geom_torsion_site_symmetry_1
  _geom_torsion_site_symmetry_2
  _geom_torsion_site_symmetry_3
  _geom_torsion_site_symmetry_4
  _geom_torsion_publ_flag
 O002 C00D C01F C00G 177.11(18) . . . . ?
 O003 C00I C01X C00V 173.68(19) . . . . ?
 O004 C00K C00O C00R -7.1(3) . . . . ?
 O004 C00K C00O C019 177.40(17) . . . . ?
 O004 C00K C01H C02B -179.0(2) . . . . ?
 O005 C00D C01F C00G -3.1(3) . . . . ?
 O006 C01I C01U C01S 157.7(2) . . . . ?
 O007 C00I C01X C00V -5.4(3) . . . . ?
 O008 C00Z C016 C01J 179.17(19) . . . . ?
 O009 C015 C02F C02A 159.9(2) . . . . ?
 O00A C015 C02F C02A -20.1(3) . . . . ?
 O00B C01I C01U C01S -22.2(3) . . . . ?
 O00C C02K C02O C02I 178.7(2) . . . . ?
 C00E C00H C00J C00U 79.3(2) . . . . ?
 C00E C00H C00J C012 -97.4(2) . . . . ?
 C00E C00H C00T C00V -176.50(16) . . . . ?
 C00E C00H C00T C01E 1.9(3) . . . . ?
 C00E C010 C01G C01E 0.1(3) . . . . ?
 C00E C010 C023 C02Q -1.7(3) . . . . ?
 C00E C01V C02N C02Q -1.2(3) . . . . ?
 C00F C00W C00Z O008 -178.97(17) . . . . ?
 C00F C00W C00Z C016 2.3(3) . . . . ?
 C00F C011 C01J C016 2.5(3) . . . . ?
 C00F C011 C01L C026 1.4(3) . . . . ?
 C00F C01D C01K C026 -0.1(3) . . . . ?
 C00G C00Q C00R C00O 1.3(3) . . . . ?
 C00G C00Q C00R C00P -176.23(16) . . . . ?
 C00G C00Q C01C C01M 178.18(18) . . . . ?
 C00H C00E C010 C01G 0.5(3) . . . . ?
 C00H C00E C010 C023 -179.15(17) . . . . ?
 C00H C00E C01V C02N -179.45(18) . . . . ?
 C00H C00J C00U C017 5.8(3) . . . . ?
 C00H C00J C00U C01B -174.24(17) . . . . ?
 C00H C00J C012 O001 -5.6(3) . . . . ?
 C00H C00J C012 C00Y 173.28(18) . . . . ?
 C00H C00T C00V C01X 169.7(2) . . . . ?
 C00H C00T C01E C01G -1.3(3) . . . . ?
 C00J C00H C00T C00V 5.0(3) . . . . ?
 C00J C00H C00T C01E -176.56(17) . . . . ?
 C00J C00U C017 C01Z 179.28(19) . . . . ?
 C00J C00U C01B C00N 0.4(3) . . . . ?
 C00J C00U C01B C02D -179.62(18) . . . . ?
 C00K C00O C00R C00P -98.9(2) . . . . ?
 C00K C00O C00R C00Q 83.5(2) . . . . ?
 C00K C00O C019 C00L -178.68(18) . . . . ?
 C00K C00O C019 C01W 2.1(3) . . . . ?
 C00K C01H C02B C01W 1.0(3) . . . . ?
 C00L C00X C01Q C025 -0.8(3) . . . . ?
 C00L C019 C01W C025 0.5(3) . . . . ?
 C00L C019 C01W C02B -179.18(18) . . . . ?
 C00M C00S C00W C00F -96.2(2) . . . . ?
 C00M C00S C00W C00Z 83.0(2) . . . . ?
 C00M C00S C01P C013 -2.1(3) . . . . ?
 C00M C00S C01P C024 176.89(19) . . . . ?
 C00M C02A C02F C015 177.69(19) . . . . ?
 C00N C00Y C012 O001 -179.56(19) . . . . ?
 C00N C00Y C012 C00J 1.6(3) . . . . ?
 C00N C01B C02D C01T -179.5(2) . . . . ?
 C00O C00K C01H C02B 1.3(3) . . . . ?
 C00O C019 C01W C025 179.75(18) . . . . ?
 C00O C019 C01W C02B 0.0(3) . . . . ?
 C00P C018 C027 C02E -2.8(3) . . . . ?
 C00P C01A C01M C01C 1.9(3) . . . . ?
 C00P C01A C02L C02E -2.6(3) . . . . ?
 C00Q C00G C01F C00D -179.86(18) . . . . ?
 C00Q C01C C01M C01A -1.6(3) . . . . ?
 C00R C00O C019 C00L 5.8(3) . . . . ?
 C00R C00O C019 C01W -173.39(17) . . . . ?
 C00R C00P C018 C027 -176.57(19) . . . . ?
 C00R C00P C01A C01M 0.1(3) . . . . ?
 C00R C00P C01A C02L 179.30(17) . . . . ?
 C00R C00Q C01C C01M -0.8(3) . . . . ?
 C00S C00M C01Y C01R 2.0(3) . . . . ?
 C00S C00M C02A C02F 146.3(2) . . . . ?
 C00S C00W C00Z O008 1.8(3) . . . . ?
 C00S C00W C00Z C016 -176.93(18) . . . . ?
 C00S C01P C024 C02U -177.75(19) . . . . ?
 C00T C00H C00J C00U -102.2(2) . . . . ?
 C00T C00H C00J C012 81.1(2) . . . . ?
 C00T C00V C01X C00I -178.01(18) . . . . ?
 C00T C01E C01G C010 0.2(3) . . . . ?
 C00U C00J C012 O001 177.71(17) . . . . ?
 C00U C00J C012 C00Y -3.5(3) . . . . ?
 C00U C017 C01Z C01T 0.2(3) . . . . ?
 C00U C01B C02D C01T 0.5(3) . . . . ?
 C00V C00T C01E C01G 177.11(18) . . . . ?
 C00W C00F C011 C01J -2.3(3) . . . . ?
 C00W C00F C011 C01L 177.06(17) . . . . ?
 C00W C00F C01D C01K -177.66(18) . . . . ?
 C00W C00S C01P C013 179.66(17) . . . . ?
 C00W C00S C01P C024 -1.3(3) . . . . ?
 C00W C00Z C016 C01J -2.2(3) . . . . ?
 C00X C00L C019 C00O -179.97(18) . . . . ?
 C00X C00L C019 C01W -0.8(3) . . . . ?
 C00X C01Q C025 C01W 0.6(3) . . . . ?
 C00Y C00N C01B C00U -2.2(3) . . . . ?
 C00Y C00N C01B C02D 177.8(2) . . . . ?
 C00Z C016 C01J C011 -0.3(3) . . . . ?
 C010 C00E C00H C00J 176.96(16) . . . . ?
 C010 C00E C00H C00T -1.5(3) . . . . ?
 C010 C00E C01V C02N 0.6(3) . . . . ?
 C010 C023 C02Q C02N 1.0(3) . . . . ?
 C011 C00F C00W C00S 179.17(17) . . . . ?
 C011 C00F C00W C00Z -0.1(3) . . . . ?
 C011 C00F C01D C01K 1.8(3) . . . . ?
 C011 C01L C026 C01K 0.3(3) . . . . ?
 C012 C00J C00U C017 -177.54(18) . . . . ?
 C012 C00J C00U C01B 2.4(3) . . . . ?
 C013 C01P C024 C02U 1.3(3) . . . . ?
 C013 C01R C01Y C00M -2.1(3) . . . . ?
 C013 C028 C02S C02U 2.0(3) . . . . ?
 C014 C01O C02I C02O 1.0(3) . . . . ?
 C014 C01O C02P C02H 0.8(3) . . . . ?
 C014 C021 C022 C02H 0.3(3) . . . . ?
 C014 C02G C02K O00C -179.4(2) . . . . ?
 C014 C02G C02K C02O 0.5(3) . . . . ?
 C017 C00U C01B C00N -179.68(18) . . . . ?
 C017 C00U C01B C02D 0.3(3) . . . . ?
 C018 C00P C00R C00O -1.7(3) . . . . ?
 C018 C00P C00R C00Q 175.91(18) . . . . ?
 C018 C00P C01A C01M -178.28(18) . . . . ?
 C018 C00P C01A C02L 0.9(3) . . . . ?
 C018 C027 C02E C02L 1.2(3) . . . . ?
 C019 C00L C00X C01Q 0.9(3) . . . . ?
 C019 C00O C00R C00P 76.5(2) . . . . ?
 C019 C00O C00R C00Q -101.1(2) . . . . ?
 C019 C01W C025 C01Q -0.5(3) . . . . ?
 C019 C01W C02B C01H -1.6(3) . . . . ?
 C01A C00P C00R C00O 179.93(17) . . . . ?
 C01A C00P C00R C00Q -2.4(3) . . . . ?
 C01A C00P C018 C027 1.8(3) . . . . ?
 C01B C00N C00Y C012 1.3(3) . . . . ?
 C01B C00U C017 C01Z -0.7(3) . . . . ?
 C01C C00Q C00R C00O -179.69(17) . . . . ?
 C01C C00Q C00R C00P 2.8(3) . . . . ?
 C01D C00F C00W C00S -1.4(3) . . . . ?
 C01D C00F C00W C00Z 179.36(18) . . . . ?
 C01D C00F C011 C01J 178.27(17) . . . . ?
 C01D C00F C011 C01L -2.4(3) . . . . ?
 C01D C01K C026 C01L -1.0(3) . . . . ?
 C01E C00T C00V C01X -8.7(3) . . . . ?
 C01F C00G C00Q C00R 165.72(19) . . . . ?
 C01F C00G C00Q C01C -13.3(3) . . . . ?
 C01G C010 C023 C02Q 178.69(19) . . . . ?
 C01H C00K C00O C00R 172.71(18) . . . . ?
 C01H C00K C00O C019 -2.8(3) . . . . ?
 C01J C011 C01L C026 -179.29(19) . . . . ?
 C01L C011 C01J C016 -176.84(19) . . . . ?
 C01M C01A C02L C02E 176.6(2) . . . . ?
 C01N C029 C02Y C02X -1.2(4) . . . . ?
 C01N C02C C02G C014 84.9(2) . . . . ?
 C01N C02C C02G C02K -91.3(2) . . . . ?
 C01N C02J C02M C02V -2.0(3) . . . . ?
 C01N C02J C02T C02X -2.1(3) . . . . ?
 C01O C014 C021 C022 1.2(3) . . . . ?
 C01O C014 C02G C02C -175.21(18) . . . . ?
 C01O C014 C02G C02K 0.9(3) . . . . ?
 C01O C02I C02O C02K 0.4(3) . . . . ?
 C01P C00S C00W C00F 82.0(2) . . . . ?
 C01P C00S C00W C00Z -98.8(2) . . . . ?
 C01P C013 C01R C01Y 0.1(3) . . . . ?
 C01P C013 C028 C02S -2.8(3) . . . . ?
 C01P C024 C02U C02S -2.1(3) . . . . ?
 C01R C013 C01P C00S 2.0(3) . . . . ?
 C01R C013 C01P C024 -177.02(18) . . . . ?
 C01R C013 C028 C02S 175.3(2) . . . . ?
 C01S C020 C02C C01N 176.32(18) . . . . ?
 C01S C020 C02C C02G -5.1(3) . . . . ?
 C01S C020 C02V C02M -176.1(2) . . . . ?
 C01U C01S C020 C02C 157.5(2) . . . . ?
 C01U C01S C020 C02V -24.3(3) . . . . ?
 C01V C00E C00H C00J -3.0(3) . . . . ?
 C01V C00E C00H C00T 178.46(18) . . . . ?
 C01V C00E C010 C01G -179.49(17) . . . . ?
 C01V C00E C010 C023 0.8(3) . . . . ?
 C01V C02N C02Q C023 0.4(3) . . . . ?
 C01Y C00M C00S C00W 178.36(17) . . . . ?
 C01Y C00M C00S C01P 0.1(3) . . . . ?
 C01Y C00M C02A C02F -35.2(3) . . . . ?
 C01Z C01T C02D C01B -0.9(3) . . . . ?
 C020 C01S C01U C01I 179.83(19) . . . . ?
 C020 C02C C02G C014 -93.7(2) . . . . ?
 C020 C02C C02G C02K 90.1(2) . . . . ?
 C021 C014 C01O C02I 179.47(19) . . . . ?
 C021 C014 C01O C02P -1.7(3) . . . . ?
 C021 C014 C02G C02C 3.6(3) . . . . ?
 C021 C014 C02G C02K 179.8(2) . . . . ?
 C021 C022 C02H C02P -1.2(3) . . . . ?
 C022 C02H C02P C01O 0.7(3) . . . . ?
 C023 C010 C01G C01E 179.78(18) . . . . ?
 C025 C01W C02B C01H 178.7(2) . . . . ?
 C027 C02E C02L C01A 1.6(3) . . . . ?
 C028 C013 C01P C00S -179.84(17) . . . . ?
 C028 C013 C01P C024 1.1(3) . . . . ?
 C028 C013 C01R C01Y -178.00(19) . . . . ?
 C028 C02S C02U C024 0.5(4) . . . . ?
 C029 C01N C02C C020 179.9(2) . . . . ?
 C029 C01N C02C C02G 1.3(3) . . . . ?
 C029 C01N C02J C02M -177.97(19) . . . . ?
 C029 C01N C02J C02T 1.4(3) . . . . ?
 C02A C00M C00S C00W -3.1(3) . . . . ?
 C02A C00M C00S C01P 178.66(17) . . . . ?
 C02A C00M C01Y C01R -176.50(19) . . . . ?
 C02B C01W C025 C01Q 179.24(19) . . . . ?
 C02C C01N C029 C02Y -179.8(2) . . . . ?
 C02C C01N C02J C02M 2.1(3) . . . . ?
 C02C C01N C02J C02T -178.56(18) . . . . ?
 C02C C020 C02V C02M 2.1(3) . . . . ?
 C02C C02G C02K O00C -3.2(3) . . . . ?
 C02C C02G C02K C02O 176.7(2) . . . . ?
 C02D C01T C01Z C017 0.6(3) . . . . ?
 C02G C014 C01O C02I -1.6(3) . . . . ?
 C02G C014 C01O C02P 177.16(19) . . . . ?
 C02G C014 C021 C022 -177.7(2) . . . . ?
 C02G C02K C02O C02I -1.1(3) . . . . ?
 C02I C01O C02P C02H 179.6(2) . . . . ?
 C02J C01N C029 C02Y 0.3(3) . . . . ?
 C02J C01N C02C C020 -0.2(3) . . . . ?
 C02J C01N C02C C02G -178.79(18) . . . . ?
 C02J C02M C02V C020 -0.1(3) . . . . ?
 C02J C02T C02X C02Y 1.2(4) . . . . ?
 C02L C01A C01M C01C -177.30(19) . . . . ?
 C02M C02J C02T C02X 177.2(2) . . . . ?
 C02P C01O C02I C02O -177.8(2) . . . . ?
 C02R O003 C00I O007 -4.1(3) . . . . ?
 C02R O003 C00I C01X 176.82(17) . . . . ?
 C02T C02J C02M C02V 178.7(2) . . . . ?
 C02T C02X C02Y C029 0.4(4) . . . . ?
 C02V C020 C02C C01N -1.9(3) . . . . ?
 C02V C020 C02C C02G 176.68(18) . . . . ?
 C02W O002 C00D O005 -5.2(3) . . . . ?
 C02W O002 C00D C01F 174.62(18) . . . . ?
 C02Z O006 C01I O00B 0.1(3) . . . . ?
 C02Z O006 C01I C01U -179.85(17) . . . . ?
 C030 O009 C015 O00A 0.1(3) . . . . ?
 C030 O009 C015 C02F -179.9(2) . . . . ?

_shelx_res_file
;
TITL 32094602_0m_a.res in P2(1)
    32094602_0m.res
    created by SHELXL-2018/3 at 14:20:38 on 17-Jan-2023
REM Old TITL 32094602_0m in P21 #4
REM SHELXT solution in P2(1): R1 0.087, Rweak 0.023, Alpha 0.001
REM <I/s> 5.999 for 10 systematic absences, Orientation as input
REM Flack x = 0.077 ( 0.220 ) from 6569 Parsons' quotients
REM Formula found by SHELXT: C96 O12
CELL 0.71073 11.9019 18.1855 16.9911 90 90.1 90
ZERR 8 0.0007 0.0011 0.0011 0 0.002 0
LATT -1
SYMM -X,0.5+Y,-Z
SFAC C H O
UNIT 192 144 24

L.S. 20
PLAN  20
SIZE 0.132 0.214 0.229
TEMP -173.15
CONF
list 4
MORE -1
BOND $H
fmap 2
acta
OMIT -2 -7 2
OMIT 0 -3 12
OMIT 0 1 2
OMIT 0 3 12
REM <olex2.extras>
REM <HklSrc "%.\\32094602_0m.hkl">
REM </olex2.extras>

WGHT    0.042800    0.749600
FVAR       0.36397
O001  3    0.074596    0.390656    0.427601    11.00000    0.01844    0.02130 =
         0.03768    0.00077    0.00532    0.00261
AFIX 147
H001  2    0.012517    0.394784    0.450625    11.00000   -1.50000
AFIX   0

O002  3    0.029070    0.517974    1.011659    11.00000    0.03066    0.04046 =
         0.02091    0.00138   -0.00084   -0.01493
O003  3    0.496356    0.458766    0.665829    11.00000    0.02801    0.03696 =
         0.02132   -0.00323    0.00218   -0.01172
O004  3    0.447406    0.614718    0.784933    11.00000    0.01928    0.03050 =
         0.04216   -0.00261   -0.00515    0.00421
AFIX 147
H004  2    0.513531    0.616192    0.802222    11.00000   -1.50000
AFIX   0
O005  3    0.172757    0.596584    1.007532    11.00000    0.02788    0.04122 =
         0.03042   -0.00531   -0.00122   -0.01307

O006  3    0.855186    0.614172    0.856192    11.00000    0.02052    0.03836 =
         0.03758    0.00218   -0.00108    0.00311
O007  3    0.350821    0.380737    0.660973    11.00000    0.02540    0.03566 =
         0.03139    0.00435    0.00319   -0.00952
O008  3    0.148987    0.348524    0.728713    11.00000    0.02302    0.02141 =
         0.05392   -0.00137    0.00975   -0.00448
AFIX 147
H008  2    0.208365    0.355386    0.703092    11.00000   -1.50000
AFIX   0
O009  3   -0.313021    0.394171    0.511441    11.00000    0.02920    0.04786 =
         0.02916   -0.00115   -0.00029    0.01287
O00A  3   -0.125615    0.404002    0.508346    11.00000    0.03208    0.04055 =
         0.03466    0.00400    0.01115    0.00708

O00B  3    0.667780    0.611541    0.844428    11.00000    0.02097    0.05492 =
         0.03864   -0.00341   -0.00491    0.00295
O00C  3    0.374056    0.637693    1.067373    11.00000    0.02487    0.02945 =
         0.06717    0.00000   -0.01340   -0.00600
AFIX 147
H00C  2    0.310814    0.630449    1.046764    11.00000   -1.50000
AFIX   0

C00D  1    0.107040    0.556687    0.973485    11.00000    0.01775    0.02271 =
         0.02641    0.00220   -0.00182   -0.00039
C00E  1    0.283320    0.366740    0.279419    11.00000    0.01523    0.02063 =
         0.02435    0.00073    0.00116    0.00363
C00F  1   -0.040156    0.190486    0.732142    11.00000    0.01740    0.02027 =
         0.01914    0.00308   -0.00454    0.00086
C00G  1    0.172185    0.581945    0.841256    11.00000    0.01860    0.01979 =
         0.02577    0.00002   -0.00252    0.00049
AFIX  43
H00G  2    0.222385    0.615196    0.866279    11.00000   -1.20000
AFIX   0

C00H  1    0.283122    0.360956    0.363568    11.00000    0.01483    0.01866 =
         0.02460    0.00103    0.00156    0.00146
C00I  1    0.414867    0.421992    0.628020    11.00000    0.01831    0.02366 =
         0.02663   -0.00310    0.00237   -0.00058
C00J  1    0.213654    0.301954    0.400580    11.00000    0.01739    0.01933 =
         0.02083   -0.00060   -0.00114   -0.00138
C00K  1    0.402926    0.683582    0.785353    11.00000    0.01860    0.02697 =
         0.02378    0.00020    0.00311   -0.00013
C00L  1    0.134473    0.777074    0.728803    11.00000    0.02036    0.02318 =
         0.02039    0.00029   -0.00068   -0.00289
AFIX  43
H00L  2    0.092232    0.737662    0.707042    11.00000   -1.20000
AFIX   0

C00M  1   -0.121992    0.369356    0.760224    11.00000    0.01918    0.02017 =
         0.03079    0.00106    0.00268   -0.00204
C00N  1    0.069072    0.191638    0.457945    11.00000    0.02049    0.02341 =
         0.02436    0.00175    0.00145   -0.00582
AFIX  43
H00N  2    0.018883    0.154607    0.475753    11.00000   -1.20000
AFIX   0

C00O  1    0.295909    0.692850    0.754905    11.00000    0.01853    0.02158 =
         0.01874   -0.00080    0.00232   -0.00315
C00P  1    0.239814    0.629440    0.630123    11.00000    0.01700    0.02402 =
         0.02356   -0.00176    0.00099    0.00420
C00Q  1    0.179210    0.577010    0.755325    11.00000    0.01766    0.01942 =
         0.02439    0.00033    0.00006    0.00150
C00R  1    0.237599    0.630724    0.714506    11.00000    0.01639    0.01988 =
         0.02218   -0.00178    0.00003    0.00175
C00S  1   -0.054687    0.316367    0.795867    11.00000    0.01662    0.01763 =
         0.02974   -0.00011    0.00130   -0.00286
C00T  1    0.344332    0.410510    0.408432    11.00000    0.01577    0.01976 =
         0.02490   -0.00011    0.00038    0.00135
C00U  1    0.251594    0.227565    0.403909    11.00000    0.01890    0.01976 =
         0.01907   -0.00082   -0.00158   -0.00142
C00V  1    0.348926    0.401700    0.493914    11.00000    0.01764    0.02080 =
         0.02660   -0.00028    0.00185   -0.00136
AFIX  43
H00V  2    0.299093    0.366791    0.516473    11.00000   -1.20000
AFIX   0

C00W  1    0.006128    0.261618    0.746101    11.00000    0.01729    0.02004 =
         0.02386    0.00126   -0.00057    0.00179
C00X  1    0.088163    0.846014    0.732178    11.00000    0.02415    0.02860 =
         0.02271    0.00208    0.00217    0.00176
AFIX  43
H00X  2    0.013828    0.853761    0.713484    11.00000   -1.20000
AFIX   0

C00Y  1    0.034649    0.263097    0.456638    11.00000    0.01675    0.02572 =
         0.02616    0.00038    0.00141   -0.00047
AFIX  43
H00Y  2   -0.038490    0.275652    0.474459    11.00000   -1.20000
AFIX   0

C00Z  1    0.107762    0.280385    0.712443    11.00000    0.01942    0.01971 =
         0.03165    0.00452   -0.00155    0.00011
C010  1    0.344230    0.424538    0.242340    11.00000    0.01494    0.02312 =
         0.02700    0.00377    0.00218    0.00323
C011  1    0.019495    0.140005    0.683496    11.00000    0.02077    0.02160 =
         0.02052    0.00192   -0.00458    0.00127
C012  1    0.107809    0.318647    0.428739    11.00000    0.01900    0.02044 =
         0.02196    0.00012   -0.00178   -0.00009
C013  1   -0.104545    0.366033    0.925859    11.00000    0.01937    0.02325 =
         0.03237   -0.00530    0.00069   -0.00591
C014  1    0.544768    0.804243    1.077698    11.00000    0.02082    0.02342 =
         0.02371   -0.00216    0.00408    0.00111
C015  1   -0.211619    0.397699    0.545614    11.00000    0.02769    0.02197 =
         0.03290    0.00207    0.00377    0.00936
C016  1    0.164415    0.231401    0.662294    11.00000    0.01892    0.02555 =
         0.02983    0.00543    0.00225    0.00215
AFIX  43
H016  2    0.232928    0.245815    0.638194    11.00000   -1.20000
AFIX   0

C017  1    0.361073    0.206749    0.378839    11.00000    0.02026    0.02379 =
         0.02609    0.00095    0.00313   -0.00042
AFIX  43
H017  2    0.410733    0.242999    0.358633    11.00000   -1.20000
AFIX   0

C018  1    0.292407    0.685834    0.585743    11.00000    0.02158    0.02722 =
         0.02499   -0.00338    0.00380   -0.00232
AFIX  43
H018  2    0.330907    0.724377    0.612192    11.00000   -1.20000
AFIX   0
C019  1    0.245272    0.763774    0.757552    11.00000    0.01981    0.02205 =
         0.01597    0.00039    0.00249   -0.00224
C01A  1    0.185303    0.571070    0.589113    11.00000    0.01987    0.02271 =
         0.02605   -0.00486   -0.00123    0.00425

C01B  1    0.178617    0.171665    0.433148    11.00000    0.02215    0.02044 =
         0.01961   -0.00036   -0.00021   -0.00128
C01C  1    0.125738    0.518847    0.713359    11.00000    0.02256    0.01967 =
         0.02961   -0.00009   -0.00007   -0.00068
AFIX  43
H01C  2    0.086618    0.481795    0.741641    11.00000   -1.20000
AFIX   0

C01D  1   -0.143805    0.167329    0.765571    11.00000    0.02075    0.02341 =
         0.02138    0.00068   -0.00124   -0.00173
AFIX  43
H01D  2   -0.185904    0.200611    0.796946    11.00000   -1.20000
AFIX   0

C01E  1    0.404367    0.468316    0.370327    11.00000    0.01793    0.02154 =
         0.02975    0.00036   -0.00092   -0.00247
AFIX  43
H01E  2    0.445038    0.502814    0.401218    11.00000   -1.20000
AFIX   0

C01F  1    0.102514    0.544539    0.888086    11.00000    0.02014    0.02321 =
         0.02524    0.00111   -0.00332   -0.00149
AFIX  43
H01F  2    0.050574    0.510428    0.866353    11.00000   -1.20000
AFIX   0

C01G  1    0.404421    0.474947    0.290327    11.00000    0.01873    0.02249 =
         0.03209    0.00516    0.00212    0.00009
AFIX  43
H01G  2    0.445297    0.513828    0.266407    11.00000   -1.20000
AFIX   0

C01H  1    0.464451    0.743938    0.815771    11.00000    0.01724    0.03442 =
         0.02699   -0.00027   -0.00168   -0.00396
AFIX  43
H01H  2    0.538384    0.736716    0.835465    11.00000   -1.20000
AFIX   0

C01I  1    0.750940    0.611681    0.885442    11.00000    0.02127    0.02055 =
         0.03750   -0.00252   -0.00170    0.00328
C01J  1    0.121134    0.163206    0.648197    11.00000    0.02150    0.02512 =
         0.02378    0.00123    0.00079    0.00624
AFIX  43
H01J  2    0.159963    0.130639    0.614019    11.00000   -1.20000
AFIX   0
C01K  1   -0.183638    0.097598    0.753056    11.00000    0.02424    0.02697 =
         0.02507    0.00285   -0.00376   -0.00571
AFIX  43
H01K  2   -0.252971    0.083146    0.775953    11.00000   -1.20000
AFIX   0
C01L  1   -0.023815    0.067867    0.672480    11.00000    0.02678    0.02239 =
         0.02334   -0.00019   -0.00517    0.00173
AFIX  43
H01L  2    0.016537    0.033707    0.641058    11.00000   -1.20000
AFIX   0

C01M  1    0.129840    0.515548    0.633310    11.00000    0.02420    0.02012 =
         0.03079   -0.00563   -0.00286   -0.00046
AFIX  43
H01M  2    0.095164    0.475597    0.606663    11.00000   -1.20000
AFIX   0

C01N  1    0.557294    0.675603    1.217670    11.00000    0.01945    0.02151 =
         0.03380    0.00230   -0.00022   -0.00553
C01O  1    0.475656    0.855787    1.037157    11.00000    0.02562    0.02705 =
         0.02137   -0.00130    0.00475    0.00464
C01P  1   -0.046264    0.312960    0.879610    11.00000    0.01780    0.02177 =
         0.02822   -0.00299   -0.00053   -0.00476
C01Q  1    0.150137    0.905695    0.763259    11.00000    0.03491    0.02132 =
         0.02627   -0.00066    0.00466    0.00311
AFIX  43
H01Q  2    0.117883    0.953457    0.764772    11.00000   -1.20000
AFIX   0

C01R  1   -0.172154    0.419242    0.887780    11.00000    0.02353    0.02338 =
         0.03601   -0.00503    0.00503   -0.00137
AFIX  43
H01R  2   -0.211115    0.454766    0.918320    11.00000   -1.20000
AFIX   0

C01S  1    0.663382    0.630662    1.013485    11.00000    0.02591    0.02038 =
         0.03602   -0.00409   -0.00627    0.00328
AFIX  43
H01S  2    0.600229    0.647229    0.984171    11.00000   -1.20000
AFIX   0

C01T  1    0.323850    0.079993    0.412920    11.00000    0.03264    0.02012 =
         0.03433    0.00063    0.00227    0.00463
AFIX  43
H01T  2    0.348933    0.030502    0.416358    11.00000   -1.20000
AFIX   0

C01U  1    0.752870    0.609259    0.972090    11.00000    0.02180    0.02420 =
         0.03794   -0.00256   -0.00572    0.00272
AFIX  43
H01U  2    0.818214    0.592358    0.998700    11.00000   -1.20000
AFIX   0

C01V  1    0.224175    0.316260    0.231060    11.00000    0.01978    0.02504 =
         0.02638   -0.00043   -0.00074   -0.00069
AFIX  43
H01V  2    0.182520    0.277607    0.254744    11.00000   -1.20000
AFIX   0

C01W  1    0.307213    0.824067    0.788943    11.00000    0.02461    0.02229 =
         0.01911   -0.00056    0.00243   -0.00488
C01X  1    0.416455    0.438014    0.543372    11.00000    0.02189    0.02870 =
         0.02476   -0.00184    0.00266   -0.00709
AFIX  43
H01X  2    0.465954    0.474543    0.523551    11.00000   -1.20000
AFIX   0

C01Y  1   -0.182165    0.420240    0.807851    11.00000    0.02296    0.02056 =
         0.03755    0.00122    0.00360    0.00284
AFIX  43
H01Y  2   -0.230003    0.455411    0.783581    11.00000   -1.20000
AFIX   0

C01Z  1    0.395837    0.134742    0.383523    11.00000    0.02413    0.02687 =
         0.03149   -0.00068    0.00397    0.00532
AFIX  43
H01Z  2    0.469328    0.121863    0.366701    11.00000   -1.20000
AFIX   0

C020  1    0.652313    0.631287    1.099523    11.00000    0.02251    0.01965 =
         0.03605   -0.00371   -0.00456   -0.00082
C021  1    0.649277    0.829373    1.109012    11.00000    0.02408    0.02510 =
         0.02476   -0.00165    0.00201    0.00005
AFIX  43
H021  2    0.697414    0.795748    1.135413    11.00000   -1.20000
AFIX   0
C022  1    0.681009    0.901567    1.101409    11.00000    0.03035    0.02805 =
         0.02636   -0.00280    0.00418   -0.00617
AFIX  43
H022  2    0.751030    0.917291    1.122403    11.00000   -1.20000
AFIX   0

C023  1    0.342599    0.430321    0.159281    11.00000    0.02071    0.03106 =
         0.02726    0.00652    0.00289    0.00337
AFIX  43
H023  2    0.381479    0.469542    0.134385    11.00000   -1.20000
AFIX   0

C024  1    0.016765    0.257886    0.918617    11.00000    0.02541    0.02801 =
         0.03065   -0.00419   -0.00654    0.00135
AFIX  43
H024  2    0.057291    0.222740    0.888579    11.00000   -1.20000
AFIX   0

C025  1    0.256688    0.894472    0.791151    11.00000    0.03413    0.02150 =
         0.02255   -0.00197    0.00172   -0.00547
AFIX  43
H025  2    0.297543    0.934736    0.812414    11.00000   -1.20000
AFIX   0

C026  1   -0.123149    0.046982    0.706661    11.00000    0.02973    0.02086 =
         0.02721   -0.00002   -0.00668   -0.00548
AFIX  43
H026  2   -0.151116   -0.001438    0.699103    11.00000   -1.20000
AFIX   0

C027  1    0.288246    0.685284    0.505090    11.00000    0.03016    0.03527 =
         0.02484   -0.00010    0.00709   -0.00101
AFIX  43
H027  2    0.320922    0.724595    0.476285    11.00000   -1.20000
AFIX   0

C028  1   -0.095599    0.362469    1.009116    11.00000    0.02195    0.03513 =
         0.03008   -0.00859   -0.00096   -0.00565
AFIX  43
H028  2   -0.131429    0.398874    1.040345    11.00000   -1.20000
AFIX   0

C029  1    0.478097    0.721887    1.255497    11.00000    0.02626    0.03281 =
         0.03939    0.00874    0.00656    0.00345
AFIX  43
H029  2    0.434312    0.755065    1.225038    11.00000   -1.20000
AFIX   0

C02A  1   -0.128515    0.373725    0.673775    11.00000    0.02229    0.01941 =
         0.03283    0.00234    0.00579    0.00303
AFIX  43
H02W  2   -0.062453    0.361648    0.645261    11.00000   -1.20000
AFIX   0

C02B  1    0.417795    0.812261    0.816821    11.00000    0.02393    0.03022 =
         0.02487   -0.00191   -0.00034   -0.00993
AFIX  43
H02E  2    0.460083    0.852572    0.836549    11.00000   -1.20000
AFIX   0

C02C  1    0.574107    0.677196    1.134507    11.00000    0.01846    0.01977 =
         0.03546   -0.00034   -0.00298   -0.00412
C02D  1    0.217385    0.098186    0.436612    11.00000    0.02953    0.02018 =
         0.03003    0.00179    0.00258   -0.00127
AFIX  43
H02D  2    0.168781    0.060805    0.455691    11.00000   -1.20000
AFIX   0

C02E  1    0.235893    0.626885    0.464477    11.00000    0.02987    0.03925 =
         0.02154   -0.00518    0.00219    0.00371
AFIX  43
H02F  2    0.234670    0.626541    0.408572    11.00000   -1.20000
AFIX   0

C02F  1   -0.218698    0.393091    0.631795    11.00000    0.02246    0.02774 =
         0.02920    0.00266    0.00660    0.00483
AFIX  43
H02Z  2   -0.287456    0.403894    0.657647    11.00000   -1.20000
AFIX   0

C02G  1    0.507471    0.730513    1.087006    11.00000    0.01934    0.02351 =
         0.02834   -0.00207    0.00112    0.00151
C02H  1    0.610848    0.952747    1.062765    11.00000    0.04073    0.02255 =
         0.02783    0.00051    0.00880   -0.00259
AFIX  43
H02J  2    0.632958    1.002799    1.058734    11.00000   -1.20000
AFIX   0
C02I  1    0.372202    0.830233    1.005557    11.00000    0.02335    0.03590 =
         0.02800    0.00026    0.00156    0.01080
AFIX  43
H02K  2    0.325637    0.863711    0.977603    11.00000   -1.20000
AFIX   0
C02J  1    0.621494    0.626156    1.264627    11.00000    0.02301    0.02072 =
         0.03551    0.00043   -0.00422   -0.00596
C02K  1    0.405330    0.709015    1.055746    11.00000    0.02019    0.02826 =
         0.03591   -0.00279   -0.00085    0.00031

C02L  1    0.186788    0.570638    0.505683    11.00000    0.02530    0.03117 =
         0.02454   -0.00691   -0.00217    0.00466
AFIX  43
H02L  2    0.153333    0.530869    0.477981    11.00000   -1.20000
AFIX   0

C02M  1    0.703148    0.581631    1.227365    11.00000    0.03045    0.02212 =
         0.03890   -0.00201   -0.00961    0.00317
AFIX  43
H02M  2    0.748196    0.549544    1.258259    11.00000   -1.20000
AFIX   0

C02N  1    0.226196    0.322386    0.150724    11.00000    0.02392    0.03463 =
         0.02607   -0.00288   -0.00396    0.00084
AFIX  43
H02N  2    0.187188    0.287454    0.119345    11.00000   -1.20000
AFIX   0

C02O  1    0.337770    0.759604    1.014004    11.00000    0.01962    0.03930 =
         0.03592   -0.00547   -0.00421    0.00384
AFIX  43
H02O  2    0.268305    0.744179    0.991876    11.00000   -1.20000
AFIX   0
C02P  1    0.510953    0.930054    1.031148    11.00000    0.03625    0.02614 =
         0.02431    0.00197    0.00738    0.00741
AFIX  43
H02P  2    0.464427    0.964617    1.004719    11.00000   -1.20000
AFIX   0

C02Q  1    0.285517    0.379942    0.114260    11.00000    0.02670    0.04068 =
         0.02283    0.00292   -0.00129    0.00357
AFIX  43
H02Q  2    0.286067    0.383938    0.058514    11.00000   -1.20000
AFIX   0
C02R  1    0.498327    0.449868    0.750314    11.00000    0.03652    0.03581 =
         0.02066   -0.00220    0.00058   -0.00225
AFIX 137
H02A  2    0.509265    0.397844    0.763275    11.00000   -1.50000
H02B  2    0.426923    0.466872    0.772446    11.00000   -1.50000
H02C  2    0.560131    0.478851    0.772529    11.00000   -1.50000
AFIX   0

C02S  1   -0.036430    0.307659    1.044987    11.00000    0.02883    0.04468 =
         0.02749   -0.00537   -0.00618   -0.00474
AFIX  43
H02   2   -0.033279    0.305211    1.100798    11.00000   -1.20000
AFIX   0

C02T  1    0.602460    0.623646    1.347259    11.00000    0.02754    0.02793 =
         0.03681    0.00647   -0.00237   -0.00681
AFIX  43
H02T  2    0.643102    0.589629    1.378774    11.00000   -1.20000
AFIX   0

C02U  1    0.020076    0.254616    0.999264    11.00000    0.03161    0.03939 =
         0.03207   -0.00239   -0.01064    0.00248
AFIX  43
H1    2    0.060754    0.216318    1.024493    11.00000   -1.20000
AFIX   0

C02V  1    0.718207    0.584003    1.148101    11.00000    0.02886    0.02457 =
         0.03943   -0.00644   -0.00613    0.00614
AFIX  43
H02V  2    0.773702    0.553572    1.124627    11.00000   -1.20000
AFIX   0

C02W  1    0.035090    0.522019    1.096759    11.00000    0.03752    0.04520 =
         0.02073    0.00115    0.00002   -0.01181
AFIX 137
H02G  2    0.110182    0.507116    1.114329    11.00000   -1.50000
H02H  2   -0.021188    0.489084    1.119711    11.00000   -1.50000
H02I  2    0.020347    0.572593    1.113773    11.00000   -1.50000
AFIX   0

C02X  1    0.526437    0.669605    1.381637    11.00000    0.03202    0.04367 =
         0.03471    0.01039    0.00825   -0.00360
AFIX  43
H02X  2    0.515559    0.668077    1.436990    11.00000   -1.20000
AFIX   0
C02Y  1    0.464031    0.719286    1.335482    11.00000    0.03571    0.04672 =
         0.04237    0.01132    0.01727    0.00877
AFIX  43
H02Y  2    0.411658    0.751320    1.360008    11.00000   -1.20000
AFIX   0
C02Z  1    0.866004    0.616931    0.771488    11.00000    0.03267    0.03244 =
         0.03959    0.00497    0.00464    0.00444
AFIX 137
H02R  2    0.801868    0.643510    0.749069    11.00000   -1.50000
H02S  2    0.867687    0.566782    0.750411    11.00000   -1.50000
H02U  2    0.935788    0.642372    0.757581    11.00000   -1.50000
AFIX   0

C030  1   -0.313675    0.398268    0.426178    11.00000    0.05070    0.05407 =
         0.02872   -0.00238   -0.00333    0.01914
AFIX 137
H03A  2   -0.265147    0.359673    0.404678    11.00000   -1.50000
H03B  2   -0.285788    0.446512    0.409511    11.00000   -1.50000
H03C  2   -0.390532    0.391388    0.406743    11.00000   -1.50000
AFIX   0
HKLF 4


REM  32094602_0m_a.res in P2(1)
REM wR2 = 0.0877, GooF = S = 1.021, Restrained GooF = 1.021 for all data
REM R1 = 0.0355 for 16820 Fo > 4sig(Fo) and 0.0406 for all 18231 data
REM 981 parameters refined using 1 restraints

END

WGHT      0.0428      0.7496

REM Highest difference peak  0.196,  deepest hole -0.189,  1-sigma level  0.036
Q1    1   0.2832  0.7323  0.7375  11.00000  0.05    0.20
Q2    1   0.2397  0.2657  0.4112  11.00000  0.05    0.19
Q3    1  -0.0235  0.2910  0.7704  11.00000  0.05    0.18
Q4    1   0.1962  0.6061  0.6082  11.00000  0.05    0.18
Q5    1   0.2120  0.1992  0.4161  11.00000  0.05    0.18
Q6    1  -0.0628  0.3516  0.9017  11.00000  0.05    0.18
Q7    1  -0.0539  0.3583  0.7783  11.00000  0.05    0.17
Q8    1  -0.0946  0.3282  0.9049  11.00000  0.05    0.17
Q9    1   0.2456  0.3334  0.3786  11.00000  0.05    0.17
Q10   1   0.2559  0.6238  0.6685  11.00000  0.05    0.17
Q11   1   0.2836  0.7963  0.7678  11.00000  0.05    0.16
Q12   1   0.2628  0.6638  0.7382  11.00000  0.05    0.16
Q13   1   0.2833  0.6435  0.5999  11.00000  0.05    0.16
Q14   1   0.1942  0.6159  0.7402  11.00000  0.05    0.16
Q15   1   0.5166  0.7691  1.0986  11.00000  0.05    0.16
Q16   1   0.1475  0.5536  0.7335  11.00000  0.05    0.15
Q17   1   0.0380  0.2760  0.7139  11.00000  0.05    0.15
Q18   1   0.3313  0.3860  0.2610  11.00000  0.05    0.15
Q19   1   0.3628  0.4017  0.4467  11.00000  0.05    0.15
Q20   1  -0.0153  0.1651  0.7051  11.00000  0.05    0.15
;
_shelx_res_checksum                50699
_shelx_hkl_file
;
   2   0   0  452.75   15.60
   2   0   0  458.85   15.60
  -2   0   0  494.95   15.60
   2   0   0  506.65   15.60
  -2   0   0  452.25   15.60
   2   0   0  440.76   15.70
  -2   0   0  504.95   15.80
   2   0   0  497.55   15.70
  -2   0   0  447.76   15.60
   3   0   0   33.20    1.80
   3   0   0   38.40    1.80
  -3   0   0   32.40    1.80
   3   0   0   34.10    1.70
   3   0   0   32.70    1.70
  -3   0   0   36.80    2.00
  -3   0   0   35.40    1.80
  -3   0   0   34.30    1.80
   3   0   0   36.50    1.90
   4   0   0  403.76   14.10
  -4   0   0  381.06   14.00
  -4   0   0  424.46   14.10
   4   0   0  426.26   14.00
  -4   0   0  404.26   14.10
   4   0   0  390.56   13.90
   4   0   0  424.26   14.20
  -4   0   0  447.96   14.40
   4   0   0  393.16   14.20
   5   0   0   46.30    2.70
   5   0   0   46.90    2.50
  -5   0   0   42.30    2.50
   5   0   0   44.50    2.40
  -5   0   0   47.00    2.90
   5   0   0   46.10    2.40
   5   0   0   48.10    2.80
  -5   0   0   48.90    2.60
  -5   0   0   43.00    2.40
  -5   0   0   40.90    2.60
   6   0   0  449.86   15.00
   6   0   0  430.66   15.40
  -6   0   0  478.95   15.90
  -6   0   0  406.76   15.40
  -6   0   0  426.76   15.10
   6   0   0  444.96   15.50
  -6   0   0  408.66   15.70
   6   0   0  426.46   15.00
  -6   0   0  420.46   15.10
   6   0   0  430.96   15.20
  -7   0   0   31.80    2.40
   7   0   0   27.70    2.10
  -7   0   0   27.30    2.10
   7   0   0   30.10    2.10
  -7   0   0   29.10    2.20
  -7   0   0   30.40    2.30
   7   0   0   30.60    2.40
   7   0   0   28.70    2.10
  -7   0   0   35.90    2.90
   8   0   0  125.89    5.60
   8   0   0  128.69    6.00
  -8   0   0  117.89    6.30
   8   0   0  133.09    5.50
  -8   0   0  128.79    5.50
   8   0   0  125.79    5.90
   8   0   0  121.89    5.40
  -8   0   0  114.99    5.50
  -8   0   0  130.89    5.80
  -9   0   0   16.00    2.70
  -9   0   0   17.20    1.90
   9   0   0   16.40    2.30
   9   0   0   18.60    2.00
  -9   0   0   15.20    2.00
   9   0   0   18.40    1.90
  -9   0   0   20.70    2.20
   9   0   0   18.50    1.90
  10   0   0    0.50    0.80
 -10   0   0    0.30    0.90
  10   0   0    1.80    0.90
  10   0   0    2.00    1.10
  10   0   0    0.60    1.30
 -10   0   0    0.30    1.10
  10   0   0    0.70    1.30
  11   0   0   68.19    4.10
 -11   0   0   72.49    4.30
  11   0   0   69.39    4.00
  11   0   0   64.09    4.60
 -11   0   0   73.69    4.50
  11   0   0   69.99    4.00
  12   0   0    0.50    1.00
  12   0   0    0.20    1.10
 -12   0   0    0.10    1.20
  12   0   0    1.40    1.00
  12   0   0    2.50    2.90
 -12   0   0    0.50    1.10
 -13   0   0   45.30    4.10
  13   0   0   52.59    3.50
  13   0   0   50.09    4.40
 -13   0   0   49.10    3.90
 -13   0   0   50.09    3.90
  13   0   0   53.39    3.70
  13   0   0   52.29    3.50
 -14   0   0   18.10    2.80
  14   0   0   15.70    2.90
 -14   0   0   16.80    2.60
  14   0   0   21.90    2.50
  14   0   0   15.20    2.20
  14   0   0   20.10    2.50
  14   0   0   20.40    2.90
  15   0   0    5.00    1.60
  15   0   0    4.20    1.90
 -15   0   0   11.70    2.90
  15   0   0    5.60    2.30
   1  -1   0  225.38    7.00
   1  -1   0  197.08    6.80
  -1  -1   0  202.58    6.80
  -1  -1   0  199.68    6.80
  -1  -1   0  195.38    6.70
   1   1   0  211.58    6.70
  -1   1   0  191.58    6.70
  -1   1   0  193.58    6.90
  -1   1   0  199.68    6.70
  -2  -1   0  765.42   24.50
  -2  -1   0  751.22   24.80
   2  -1   0  711.73   25.00
   2  -1   0  740.03   24.80
  -2  -1   0  817.22   24.90
   2  -1   0  812.12   25.00
   2  -1   0  754.62   25.00
   2  -1   0  719.93   24.90
   2  -1   0  773.12   24.60
  -2  -1   0  774.02   24.70
  -2  -1   0  737.43   24.80
   2   1   0  747.23   25.30
   2   1   0  796.22   25.40
   2   1   0  808.12   25.20
   2   1   0  760.12   25.40
  -2   1   0  755.32   25.40
  -2   1   0  757.92   25.50
  -2   1   0  743.03   25.40
  -2   1   0  829.92   25.60
  -2   1   0  771.42   25.20
   2   1   0  736.23   25.00
  -2   1   0  845.42   25.60
   2   1   0  763.02   25.40
   3  -1   0  413.96   14.30
   3  -1   0  404.66   14.50
  -3  -1   0  439.06   14.30
   3  -1   0  447.26   14.60
  -3  -1   0  404.66   14.30
   3  -1   0  444.76   14.50
  -3  -1   0  451.25   14.50
   3  -1   0  414.46   14.40
   3   1   0  408.96   14.30
   3   1   0  441.66   14.10
  -3   1   0  441.36   14.70
   3   1   0  411.86   14.30
   3   1   0  426.56   14.30
  -3   1   0  405.76   14.40
  -3   1   0  441.96   14.50
   3   1   0  452.35   14.40
  -3   1   0  415.76   14.30
  -3   1   0  414.36   14.00
  -3   1   0  419.66   14.50
   4  -1   0  144.79    5.80
  -4  -1   0  170.48    6.10
   4  -1   0  153.88    5.80
  -4  -1   0  147.19    5.80
   4  -1   0  140.19    5.90
  -4  -1   0  155.88    5.80
   4  -1   0  162.38    5.90
   4  -1   0  166.08    6.10
  -4  -1   0  154.38    5.70
  -4   1   0  163.78    6.30
   4   1   0  160.88    5.60
  -4   1   0  153.98    5.30
  -4   1   0  160.08    6.00
  -4   1   0  149.69    5.90
   4   1   0  150.48    5.70
   4   1   0  159.88    5.90
   4   1   0  157.28    5.90
  -4   1   0  153.28    5.90
   4   1   0  147.19    5.90
  -4   1   0  148.29    5.80
   5  -1   0   80.89    3.80
  -5  -1   0   85.19    3.70
   5  -1   0   79.79    4.50
  -5  -1   0   94.39    4.20
  -5  -1   0   82.09    3.80
  -5  -1   0   90.39    3.80
   5  -1   0   83.69    3.70
   5  -1   0   90.99    4.20
   5  -1   0   91.19    3.90
  -5   1   0   84.09    4.00
   5   1   0   78.59    3.70
   5   1   0   91.19    4.10
   5   1   0   91.49    3.90
   5   1   0   87.29    4.00
  -5   1   0   83.69    3.90
  -5   1   0   88.39    4.10
  -5   1   0   96.49    4.40
  -5   1   0   88.59    4.00
   5   1   0   94.79    3.70
  -6  -1   0  250.07    9.10
  -6  -1   0  237.78    8.90
   6  -1   0  249.18    9.30
   6  -1   0  234.38    8.90
   6  -1   0  235.68    9.10
  -6  -1   0  228.48    9.00
   6  -1   0  248.48    9.10
   6  -1   0  259.27    9.50
  -6  -1   0  249.28    9.60
  -6   1   0  232.48    9.20
  -6   1   0  236.48    9.10
  -6   1   0  267.17    9.90
   6   1   0  232.08    8.90
   6   1   0  248.18    9.30
   6   1   0  231.48    9.10
  -6   1   0  244.78    9.20
   6   1   0  235.58    9.30
  -6   1   0  250.47    9.40
   6   1   0  252.77    8.80
  -7  -1   0    5.70    1.10
   7  -1   0    5.70    1.40
  -7  -1   0    6.60    1.50
   7  -1   0    7.50    1.30
  -7  -1   0    3.80    1.20
   7  -1   0    7.40    1.20
   7  -1   0    6.90    1.10
   7  -1   0   10.20    1.70
  -7  -1   0    4.60    1.10
   7   1   0    5.10    1.20
  -7   1   0    5.70    1.10
   7   1   0    4.90    1.10
  -7   1   0    4.80    1.10
  -7   1   0    6.00    1.40
   7   1   0    5.70    1.10
  -7   1   0    7.10    1.40
   7   1   0    7.70    1.20
  -7   1   0    8.20    1.80
   7   1   0    6.90    1.40
   8  -1   0   43.40    2.70
   8  -1   0   45.70    2.90
  -8  -1   0   39.50    2.70
  -8  -1   0   47.70    3.50
  -8  -1   0   40.10    2.60
   8  -1   0   43.40    3.10
   8  -1   0   39.80    2.70
  -8  -1   0   44.60    2.80
   8  -1   0   39.70    3.10
   8   1   0   40.70    2.70
   8   1   0   43.40    2.70
  -8   1   0   39.60    2.80
  -8   1   0   47.10    3.20
   8   1   0   43.20    3.00
   8   1   0   43.70    2.60
   8   1   0   41.60    3.00
  -8   1   0   42.40    2.80
  -8   1   0   50.49    3.70
  -8   1   0   39.40    2.80
   9  -1   0   22.40    2.60
   9  -1   0   23.90    2.20
  -9  -1   0   24.80    3.30
  -9  -1   0   25.80    2.30
   9  -1   0   23.40    2.50
  -9  -1   0   23.90    2.30
   9  -1   0   24.80    2.90
  -9   1   0   27.20    2.40
   9   1   0   23.60    2.10
   9   1   0   23.50    2.10
  -9   1   0   25.90    2.50
  -9   1   0   30.30    3.30
   9   1   0   24.00    2.90
  -9   1   0   19.70    2.20
  -9   1   0   28.10    2.30
   9   1   0   29.10    2.70
   9   1   0   21.90    2.10
  10  -1   0   14.70    2.40
  10  -1   0   13.90    2.10
 -10  -1   0   16.20    2.20
 -10  -1   0   18.80    2.30
  10  -1   0   15.20    1.90
  10  -1   0   17.50    2.30
  10  -1   0   15.40    2.40
 -10   1   0   17.40    2.20
  10   1   0   16.70    1.90
  10   1   0   19.30    2.00
 -10   1   0   15.40    2.20
  10   1   0   15.40    2.40
  10   1   0   13.20    2.00
  10   1   0   19.50    2.60
 -10   1   0   20.50    2.60
 -10   1   0   17.10    2.40
 -11  -1   0   42.60    3.30
  11  -1   0   43.20    3.20
 -11  -1   0   42.40    3.40
  11  -1   0   41.60    3.20
 -11  -1   0   45.10    3.30
  11  -1   0   44.00    3.10
  11  -1   0   45.70    3.80
 -11   1   0   40.30    3.30
 -11   1   0   41.50    3.30
  11   1   0   38.10    2.90
  11   1   0   44.10    3.20
  11   1   0   42.00    3.60
  11   1   0   47.40    3.60
  11   1   0   47.80    3.00
 -12  -1   0   83.89    4.90
  12  -1   0   81.69    4.60
  12  -1   0   82.79    4.70
 -12  -1   0   94.99    5.10
  12  -1   0   80.89    4.80
 -12  -1   0   82.59    4.80
  12  -1   0   86.39    6.40
  12   1   0   82.29    4.60
  12   1   0   81.99    4.30
  12   1   0   81.39    4.80
 -12   1   0   85.59    5.30
 -12   1   0   80.59    5.00
  12   1   0   86.89    5.30
  13  -1   0    8.90    1.80
  13  -1   0   10.50    1.80
 -13  -1   0    8.40    2.10
 -13  -1   0    9.20    1.90
  13  -1   0    6.00    1.70
  13  -1   0   10.70    2.50
 -13  -1   0    9.70    2.10
  13  -1   0    7.80    1.90
 -13   1   0   13.10    2.30
  13   1   0    8.10    1.60
  13   1   0    7.10    2.20
  13   1   0    6.40    1.60
  13   1   0    7.00    1.60
 -14  -1   0    1.80    1.70
  14  -1   0   -0.30    1.10
  14  -1   0    1.30    1.40
  14  -1   0    1.50    1.70
  14  -1   0    1.80    1.20
 -14  -1   0    4.00    1.30
  14  -1   0    2.70    1.40
 -14  -1   0   -0.10    1.30
 -14   1   0    1.00    1.20
 -14   1   0    3.10    1.60
  14   1   0    3.40    1.40
  14   1   0    2.20    1.90
  14   1   0    1.00    1.20
  14   1   0    2.30    1.30
  15  -1   0   84.19    4.90
 -15  -1   0   79.49    5.40
  15  -1   0   84.19    5.80
  15  -1   0   85.69    5.90
  15   1   0   82.59    6.00
  15   1   0   86.29    4.60
  15   1   0   81.69    5.80
 -15   1   0   82.89    5.50
   1  -2   0    8.80    0.60
   1  -2   0    6.70    0.70
  -1  -2   0    7.30    0.60
  -1  -2   0    7.90    0.50
  -1  -2   0    6.90    0.80
   1  -2   0    8.30    0.80
   1  -2   0    7.60    0.70
  -1  -2   0    8.20    0.70
  -1  -2   0    9.00    0.50
   1   2   0    7.90    0.60
   1   2   0    6.40    0.70
   1   2   0    7.10    0.60
   1   2   0    9.00    0.60
  -1   2   0    8.40    0.70
   1   2   0    7.90    0.50
  -1   2   0    8.10    0.60
  -1   2   0    7.40    0.70
  -1   2   0    7.80    0.60
   1   2   0    8.90    0.50
   2  -2   0  429.16   14.00
  -2  -2   0  422.56   14.00
  -2  -2   0  405.46   14.00
   2  -2   0  407.06   14.10
  -2  -2   0  425.06   14.00
   2  -2   0  434.66   13.90
   2  -2   0  417.36   14.10
   2  -2   0  414.86   14.20
   2  -2   0  434.36   14.20
   2   2   0  403.26   13.80
   2   2   0  431.16   14.00
   2   2   0  418.66   14.00
  -2   2   0  386.86   14.20
   2   2   0  437.96   13.90
   2   2   0  433.26   14.00
  -2   2   0  393.26   14.30
  -2   2   0  423.66   14.20
  -2   2   0  442.46   14.30
  -2   2   0  436.26   13.90
  -2   2   0  412.96   14.00
   3  -2   0  458.85   15.00
   3  -2   0  437.86   14.80
  -3  -2   0  463.75   14.80
   3  -2   0  418.96   14.80
  -3  -2   0  421.86   14.40
   3  -2   0  435.16   15.00
   3  -2   0  402.76   14.50
  -3  -2   0  484.35   14.40
  -3  -2   0  424.46   14.70
   3  -2   0  445.36   15.10
   3   2   0  439.46   14.60
  -3   2   0  473.95   14.90
  -3   2   0  443.66   14.40
   3   2   0  422.46   14.10
   3   2   0  443.26   14.50
   3   2   0  426.76   14.60
  -3   2   0  436.46   14.80
  -3   2   0  423.76   14.60
   3   2   0  448.76   14.50
  -3   2   0  406.36   15.00
  -3   2   0  389.96   14.90
  -4  -2   0  656.53   22.10
   4  -2   0  694.83   22.70
   4  -2   0  641.34   22.60
  -4  -2   0  652.73   22.20
   4  -2   0  641.44   22.30
  -4  -2   0  644.94   22.30
  -4  -2   0  713.93   22.60
   4  -2   0  710.13   22.60
   4  -2   0  666.53   22.50
   4   2   0  708.33   22.30
  -4   2   0  716.43   23.20
   4   2   0  666.23   22.70
   4   2   0  666.83   22.70
  -4   2   0  660.23   23.00
   4   2   0  648.64   22.80
   4   2   0  669.03   22.80
  -4   2   0  750.22   24.10
  -4   2   0  678.13   22.40
  -4   2   0  655.73   22.80
  -5  -2   0 1038.30   34.80
   5  -2   0 1025.20   34.90
  -5  -2   0 1027.70   34.90
   5  -2   0 1009.30   35.10
   5  -2   0 1048.40   35.30
  -5  -2   0 1134.69   35.40
   5  -2   0 1092.59   35.20
   5  -2   0 1106.29   35.40
  -5  -2   0 1027.40   34.70
   5   2   0 1011.80   35.10
   5   2   0 1034.10   34.90
   5   2   0 1039.40   35.10
  -5   2   0 1020.70   34.40
  -5   2   0 1098.99   35.50
   5   2   0 1061.09   35.10
  -5   2   0 1006.40   35.00
  -5   2   0 1030.60   35.30
   5   2   0 1087.59   34.60
  -5   2   0 1180.18   35.90
   6  -2   0   73.69    3.50
   6  -2   0   82.69    3.90
   6  -2   0   76.39    4.00
   6  -2   0   78.59    3.70
   6  -2   0   75.19    4.00
  -6  -2   0   77.49    4.00
  -6  -2   0   73.49    3.60
  -6  -2   0   74.49    3.50
  -6  -2   0   75.39    3.50
   6   2   0   79.39    3.30
  -6   2   0   77.09    3.00
  -6   2   0   82.49    4.20
   6   2   0   73.19    3.60
  -6   2   0   82.99    4.50
   6   2   0   78.99    3.90
  -6   2   0   71.69    3.70
   6   2   0   76.29    3.80
   6   2   0   73.39    3.70
  -6   2   0   79.89    4.00
   7  -2   0  114.79    5.10
   7  -2   0  114.29    5.20
   7  -2   0  120.79    5.60
  -7  -2   0  113.79    5.20
  -7  -2   0  119.69    5.70
  -7  -2   0  116.59    5.00
   7  -2   0  127.19    5.70
   7  -2   0  131.49    5.50
   7   2   0  117.69    5.10
   7   2   0  118.49    5.30
   7   2   0  126.19    4.80
  -7   2   0  113.49    4.30
  -7   2   0  121.49    5.70
   7   2   0  115.89    5.40
   7   2   0  124.99    5.50
  -7   2   0  111.29    5.20
  -7   2   0  128.49    6.20
  -7   2   0  119.49    5.40
  -8  -2   0    1.20    0.80
   8  -2   0    1.10    1.00
  -8  -2   0   -0.30    0.60
   8  -2   0    1.00    0.70
   8  -2   0    1.00    0.90
   8  -2   0    0.00    1.00
  -8  -2   0    1.30    1.10
  -8   2   0    0.50    1.10
   8   2   0    0.50    0.60
   8   2   0    1.80    0.90
   8   2   0    0.40    0.70
  -8   2   0    0.10    0.70
   8   2   0   -0.50    0.80
   8   2   0    0.20    0.70
  -8   2   0    0.00    0.80
   9  -2   0   39.50    3.00
  -9  -2   0   39.80    2.80
   9  -2   0   37.70    2.70
  -9  -2   0   41.30    2.80
  -9  -2   0   41.50    3.60
   9  -2   0   38.10    2.80
  -9  -2   0   34.70    2.70
   9  -2   0   38.60    3.20
   9  -2   0   40.00    3.20
   9   2   0   33.30    2.90
   9   2   0   38.60    2.60
  -9   2   0   42.30    3.80
   9   2   0   39.90    2.40
  -9   2   0   33.10    2.70
  -9   2   0   41.40    3.30
   9   2   0   34.90    2.60
  -9   2   0   36.70    2.80
   9   2   0   34.60    3.00
  10  -2   0   79.89    4.20
  10  -2   0   77.69    4.40
 -10  -2   0   80.59    4.20
 -10  -2   0   73.29    4.30
 -10  -2   0   75.09    4.30
  10  -2   0   89.19    5.00
  10  -2   0   74.39    4.40
  10  -2   0   74.79    4.80
 -10   2   0   81.89    4.60
  10   2   0   80.19    3.90
  10   2   0   78.79    4.40
  10   2   0   76.39    4.60
  10   2   0   78.29    5.50
  10   2   0   79.29    4.20
 -10   2   0   76.89    4.40
 -10   2   0   84.19    5.00
 -10   2   0   79.29    5.30
  11  -2   0   21.90    2.20
  11  -2   0   20.70    2.50
 -11  -2   0   20.90    2.20
 -11  -2   0   17.50    2.30
  11  -2   0   20.00    2.90
  11  -2   0   26.40    2.40
 -11  -2   0   21.60    2.30
  11  -2   0   23.90    2.90
  11   2   0   20.60    2.20
 -11   2   0   22.40    2.90
  11   2   0   20.60    2.90
 -11   2   0   23.30    2.40
  11   2   0   21.60    2.10
  11   2   0   24.40    2.90
 -11   2   0   25.30    2.90
  11   2   0   24.40    3.60
 -11   2   0   21.40    2.70
  12  -2   0   23.20    2.50
 -12  -2   0   27.40    2.70
  12  -2   0   27.10    2.60
  12  -2   0   25.10    3.30
 -12  -2   0   25.70    2.60
 -12  -2   0   29.00    2.90
  12  -2   0   31.20    2.90
  12  -2   0   33.10    3.30
  12   2   0   23.30    2.30
  12   2   0   29.20    3.30
 -12   2   0   27.60    3.00
  12   2   0   29.30    2.50
  12   2   0   31.90    2.80
 -12   2   0   27.00    2.80
  13  -2   0   63.19    4.20
  13  -2   0   63.89    5.00
  13  -2   0   69.09    4.20
  13  -2   0   60.59    3.90
 -13  -2   0   65.79    4.10
 -13  -2   0   64.49    4.40
 -13  -2   0   57.59    4.10
  13  -2   0   58.59    4.60
 -13   2   0   64.89    4.60
  13   2   0   62.29    3.60
  13   2   0   66.69    4.00
 -13   2   0   67.79    4.60
  13   2   0   66.49    4.80
  13   2   0   66.69    4.20
  14  -2   0   75.39    5.30
 -14  -2   0   84.59    5.20
 -14  -2   0   74.69    4.90
  14  -2   0   77.49    4.80
  14  -2   0   75.29    4.70
  14  -2   0   75.89    4.90
 -14  -2   0   86.69    4.90
  14  -2   0   92.79    6.00
  14   2   0   75.39    4.90
  14   2   0   81.99    4.30
  14   2   0   79.39    5.60
  14   2   0   86.29    4.80
 -14   2   0   88.09    5.40
  15  -2   0    2.80    2.00
 -15  -2   0    2.10    1.60
  15  -2   0    6.50    2.40
  15  -2   0    2.20    1.80
  15   2   0    4.90    1.40
  15   2   0    5.10    2.20
  15   2   0    1.40    1.90
 -15   2   0    5.80    1.80
   0  -3   0    0.30    0.40
   0  -3   0    0.20    0.30
   0  -3   0    0.70    0.50
   0  -3   0    0.40    0.20
   0   3   0    0.10    0.40
   0   3   0   -0.10    0.30
   0   3   0    0.50    0.30
   0   3   0    0.10    0.30
   0   3   0    0.30    0.40
   0   3   0    1.30    0.50
   0   3   0   -0.10    0.20
   0   3   0    0.00    0.50
  -1  -3   0  388.26   12.30
   1  -3   0  327.77   12.50
   1  -3   0  389.76   12.40
  -1  -3   0  355.06   12.50
   1  -3   0  405.46   12.60
   1  -3   0  371.86   12.40
   1  -3   0  371.96   12.60
   1  -3   0  386.36   12.50
  -1  -3   0  397.36   12.20
  -1  -3   0  340.77   12.20
  -1  -3   0  350.86   12.80
  -1  -3   0  375.36   12.60
   1  -3   0  370.16   12.60
  -1  -3   0  385.96   12.60
   1   3   0  364.16   12.80
  -1   3   0  387.26   12.80
  -1   3   0  394.86   12.90
  -1   3   0  352.36   12.90
  -1   3   0  391.06   12.80
   1   3   0  367.66   12.60
  -1   3   0  343.97   12.90
   1   3   0  378.46   12.90
   1   3   0  388.66   12.90
   1   3   0  411.06   12.50
  -1   3   0  391.96   12.80
   1   3   0  399.66   12.90
  -1   3   0  396.46   12.90
   1   3   0  394.46   12.70
  -2  -3   0 9616.94  348.47
   2  -3   0 9999.00  346.07
  -2   3   0 9696.73  337.47
   2   3   0 9461.35  340.57
   3  -3   0 4165.78  134.79
  -4  -3   0 1199.28   41.10
  -4  -3   0 1182.28   40.70
   4  -3   0 1250.47   41.40
   4  -3   0 1291.37   41.60
   4  -3   0 1208.58   41.20
   4  -3   0 1236.28   41.30
   4  -3   0 1252.47   42.00
  -4  -3   0 1348.07   41.30
   4  -3   0 1333.77   41.70
  -4  -3   0 1257.87   41.20
  -4   3   0 1151.48   40.80
   4   3   0 1183.38   40.10
  -4   3   0 1244.68   40.50
   4   3   0 1241.08   40.30
  -4   3   0 1258.07   40.60
  -4   3   0 1262.07   40.10
   4   3   0 1196.98   40.30
   4   3   0 1241.58   40.20
   4   3   0 1294.97   39.80
   4   3   0 1185.38   39.70
  -4   3   0 1213.78   40.30
   5  -3   0   34.80    2.10
   5  -3   0   36.70    2.40
   5  -3   0   37.00    2.60
  -5  -3   0   39.30    1.90
  -5  -3   0   35.20    2.10
  -5  -3   0   35.90    2.20
   5  -3   0   35.50    2.60
  -5  -3   0   43.50    2.50
   5  -3   0   35.10    2.60
   5  -3   0   32.90    2.20
  -5   3   0   39.20    2.80
   5   3   0   35.70    2.20
  -5   3   0   34.90    2.80
   5   3   0   35.60    2.30
  -5   3   0   36.70    2.40
  -5   3   0   39.40    2.00
  -5   3   0   37.00    2.60
   5   3   0   36.50    1.60
   5   3   0   36.80    2.30
   5   3   0   37.00    1.70
   5   3   0   38.30    2.30
  -5   3   0   34.60    2.30
   6  -3   0   32.90    2.60
   6  -3   0   29.00    2.40
   6  -3   0   26.80    2.00
   6  -3   0   26.80    2.20
  -6  -3   0   29.10    2.00
  -6  -3   0   25.00    1.70
   6  -3   0   31.20    2.00
   6  -3   0   24.40    2.30
  -6  -3   0   31.30    2.40
  -6   3   0   29.40    2.40
   6   3   0   27.60    1.60
  -6   3   0   30.30    2.80
  -6   3   0   25.30    1.70
   6   3   0   29.00    2.10
  -6   3   0   29.80    2.20
   6   3   0   27.30    2.00
  -6   3   0   32.10    2.60
  -6   3   0   29.20    2.10
   6   3   0   29.00    2.20
   6   3   0   28.60    2.20
  -7  -3   0   22.90    1.70
  -7  -3   0   25.00    2.40
   7  -3   0   19.70    2.10
  -7  -3   0   22.20    1.80
   7  -3   0   26.30    2.00
   7  -3   0   23.40    2.20
  -7  -3   0   24.50    1.90
   7  -3   0   22.40    2.10
   7  -3   0   27.00    2.40
   7  -3   0   21.70    2.10
   7   3   0   28.70    2.00
   7   3   0   24.90    2.00
   7   3   0   26.50    1.60
  -7   3   0   23.00    1.50
  -7   3   0   25.50    2.10
  -7   3   0   22.20    2.20
  -7   3   0   22.60    2.00
  -7   3   0   27.10    2.70
  -7   3   0   25.70    2.50
   7   3   0   20.70    2.00
   7   3   0   24.60    2.20
  -8  -3   0    8.30    1.40
   8  -3   0    9.00    1.30
   8  -3   0   10.40    1.70
   8  -3   0    8.00    1.70
   8  -3   0    7.50    1.40
  -8  -3   0    9.00    1.40
   8  -3   0   10.40    1.60
   8  -3   0    7.80    1.60
  -8  -3   0   10.60    1.90
  -8  -3   0    9.10    1.30
   8   3   0   10.20    1.40
   8   3   0    8.70    1.60
  -8   3   0    7.70    1.70
   8   3   0    6.80    1.40
  -8   3   0   10.40    1.60
  -8   3   0    8.40    0.90
   8   3   0    9.50    1.10
   8   3   0    7.30    1.30
  -8   3   0   12.40    1.90
  -8   3   0    9.90    2.00
  -8   3   0   10.60    2.00
  -9  -3   0   13.90    1.60
   9  -3   0   18.10    1.90
   9  -3   0   17.00    2.30
  -9  -3   0   15.70    1.80
   9  -3   0   16.00    2.20
   9  -3   0   16.30    1.80
   9  -3   0   17.80    2.50
  -9  -3   0   17.50    1.90
  -9  -3   0   15.80    2.50
   9  -3   0   14.40    2.60
   9   3   0   18.10    2.40
   9   3   0   22.40    2.50
   9   3   0   15.90    1.60
  -9   3   0   13.10    1.90
  -9   3   0   23.60    3.40
  -9   3   0   17.00    2.20
   9   3   0   16.60    1.80
   9   3   0   16.80    1.80
  -9   3   0   16.50    2.50
  -9   3   0   16.30    2.20
 -10  -3   0   57.09    3.30
  10  -3   0   51.39    3.50
 -10  -3   0   62.29    3.70
  10  -3   0   54.49    4.00
 -10  -3   0   61.79    4.70
  10  -3   0   53.79    3.50
  10  -3   0   70.49    4.20
 -10  -3   0   59.39    3.70
  10  -3   0   60.59    3.90
  10  -3   0   62.39    4.40
  10   3   0   59.29    3.70
  10   3   0   55.79    3.40
 -10   3   0   52.89    3.80
  10   3   0   57.89    4.00
 -10   3   0   62.99    4.40
 -10   3   0   59.59    3.90
  10   3   0   61.69    3.10
  11  -3   0   82.69    4.70
  11  -3   0   85.69    4.60
  11  -3   0   91.89    5.00
 -11  -3   0   93.39    4.80
 -11  -3   0   76.99    4.60
  11  -3   0   85.69    5.30
 -11  -3   0   78.29    4.20
  11  -3   0   80.49    5.10
 -11   3   0   76.79    4.60
 -11   3   0   91.79    5.40
 -11   3   0   79.29    4.90
  11   3   0   85.09    3.90
  11   3   0   73.69    4.90
  11   3   0   83.69    4.40
  11   3   0   79.79    4.90
 -11   3   0   81.29    4.90
  11   3   0   78.09    4.60
  12  -3   0  110.29    5.90
  12  -3   0  117.69    5.70
  12  -3   0  112.69    6.30
  12  -3   0  107.19    5.80
 -12  -3   0  104.39    5.70
 -12  -3   0  111.69    5.40
 -12  -3   0  113.69    5.80
  12  -3   0  111.79    6.40
  12   3   0  105.19    5.70
  12   3   0  104.09    6.10
  12   3   0  114.79    4.90
 -12   3   0  102.29    6.30
 -12   3   0  109.39    6.10
 -12   3   0  115.39    5.70
  12   3   0  117.69    5.60
 -13  -3   0   65.79    4.30
  13  -3   0   66.39    4.30
  13  -3   0   59.89    4.90
 -13  -3   0   56.79    4.00
  13  -3   0   58.19    3.90
  13  -3   0   55.69    3.90
 -13  -3   0   61.79    3.80
  13  -3   0   52.99    4.40
  13   3   0   60.39    4.60
  13   3   0   55.39    3.90
  13   3   0   55.09    3.70
 -13   3   0   55.59    5.00
 -13   3   0   52.79    4.20
  13   3   0   63.39    4.20
  14  -3   0  153.38    7.80
  14  -3   0  172.48    8.50
 -14  -3   0  151.68    7.70
  14  -3   0  157.28    7.60
  14  -3   0  163.18    8.60
  14  -3   0  159.08    7.50
 -14  -3   0  160.58    7.20
 -14  -3   0  159.08    7.80
 -14   3   0  170.48    8.50
  14   3   0  152.78    8.20
 -14   3   0  170.98    8.40
  14   3   0  156.68    6.70
  14   3   0  163.98    7.50
 -15  -3   0  130.89    6.90
  15  -3   0  127.29    7.70
  15  -3   0  119.69    7.30
  15  -3   0  127.19    6.60
  15   3   0  118.49    7.40
 -15   3   0  140.59    7.40
   0  -4   0 8385.86  301.27
   1  -4   0 5096.39  191.98
  -1   4   0 5034.80  190.48
   1   4   0 4984.20  192.18
  -2  -4   0 5162.08  210.88
   2  -4   0 5565.14  207.18
  -2   4   0 5398.46  206.38
   2   4   0 5343.47  209.68
  -3  -4   0   41.70    1.90
   3  -4   0   40.70    2.40
   3  -4   0   43.10    2.10
   3  -4   0   42.60    2.10
   3  -4   0   42.00    2.10
  -3  -4   0   37.80    2.00
   3  -4   0   39.90    2.10
   3  -4   0   38.90    2.30
  -3  -4   0   38.70    2.10
  -3  -4   0   42.20    1.90
   3  -4   0   40.50    2.30
  -3   4   0   42.50    2.10
   3   4   0   41.30    2.10
   3   4   0   40.90    2.10
   3   4   0   39.60    1.90
  -3   4   0   42.90    2.20
   3   4   0   39.80    1.90
   3   4   0   39.00    2.10
  -3   4   0   39.90    2.50
  -3   4   0   39.50    2.40
   3   4   0   42.60    1.90
  -3   4   0   38.30    2.40
  -3   4   0   42.60    2.10
   4  -4   0  729.33   25.80
   4  -4   0  752.82   25.20
   4  -4   0  762.02   25.90
   4  -4   0  748.03   25.60
  -4  -4   0  793.22   25.40
  -4  -4   0  734.93   25.30
   4  -4   0  759.52   25.60
  -4  -4   0  735.23   25.40
   4  -4   0  826.42   26.00
  -4  -4   0  796.52   25.00
   4  -4   0  752.72   25.50
  -4   4   0  812.62   26.20
   4   4   0  738.53   25.20
  -4   4   0  732.83   25.60
  -4   4   0  755.92   26.30
   4   4   0  769.02   25.60
  -4   4   0  776.52   25.50
   4   4   0  806.82   25.40
   4   4   0  755.32   25.60
  -4   4   0  763.82   26.00
   4   4   0  746.03   25.70
  -4   4   0  769.32   25.80
   5  -4   0  146.09    5.90
   5  -4   0  133.09    5.60
   5  -4   0  132.69    5.40
   5  -4   0  131.09    5.80
   5  -4   0  133.79    5.50
  -5  -4   0  134.49    5.30
  -5  -4   0  130.69    4.60
   5  -4   0  117.99    5.70
  -5   4   0  131.59    6.00
  -5   4   0  129.69    5.20
   5   4   0  128.19    5.30
   5   4   0  128.39    4.80
   5   4   0  134.99    5.50
   5   4   0  132.49    5.50
   5   4   0  134.89    5.30
  -5   4   0  135.69    5.90
  -5   4   0  125.79    5.50
  -5   4   0  151.58    6.40
  -5   4   0  134.09    5.70
   6  -4   0    7.70    1.50
   6  -4   0    6.70    1.40
   6  -4   0    9.10    1.40
  -6  -4   0    6.70    1.10
  -6  -4   0    8.20    0.90
  -6  -4   0    9.70    1.50
   6  -4   0    8.50    1.70
  -6  -4   0    7.60    1.10
   6   4   0    7.20    0.70
   6   4   0    6.90    1.30
   6   4   0   11.80    1.60
   6   4   0    6.70    1.10
   6   4   0    8.20    1.30
  -6   4   0    7.40    1.50
  -6   4   0    8.90    1.50
  -6   4   0    8.00    1.90
   6   4   0    7.80    0.80
  -6   4   0    9.50    1.70
  -6   4   0    9.50    1.40
  -6   4   0    9.70    1.20
  -7  -4   0   22.10    1.50
   7  -4   0   22.10    2.10
  -7  -4   0   18.80    1.70
   7  -4   0   21.70    1.80
  -7  -4   0   24.50    1.90
   7  -4   0   22.60    2.30
  -7  -4   0   20.90    2.20
   7  -4   0   20.90    1.90
   7  -4   0   23.30    2.20
   7   4   0   21.60    1.80
   7   4   0   23.20    1.90
  -7   4   0   18.50    1.90
   7   4   0   20.70    1.90
  -7   4   0   20.60    2.40
   7   4   0   21.20    1.30
  -7   4   0   23.20    2.20
  -7   4   0   24.90    2.80
   7   4   0   20.20    2.00
  -7   4   0   20.50    2.00
  -7   4   0   19.90    1.50
   8  -4   0   14.90    2.10
   8  -4   0   11.30    1.80
   8  -4   0   19.20    2.10
   8  -4   0   16.40    1.80
  -8  -4   0   15.80    1.70
   8  -4   0   15.20    1.70
  -8  -4   0   17.50    2.40
   8  -4   0   14.90    2.10
  -8  -4   0   14.00    1.30
  -8  -4   0   15.40    1.90
   8   4   0   16.50    2.20
  -8   4   0   19.10    2.90
   8   4   0   13.20    1.20
  -8   4   0   18.50    2.40
   8   4   0   14.20    1.60
   8   4   0   14.00    1.90
  -8   4   0   18.00    2.50
  -8   4   0   14.30    2.10
  -8   4   0   16.20    1.30
  -8   4   0   13.10    1.80
   8   4   0   15.00    1.80
   9  -4   0  126.19    5.70
  -9  -4   0  125.39    5.10
  -9  -4   0  113.19    5.60
   9  -4   0  120.59    6.00
   9  -4   0  128.89    6.10
   9  -4   0  122.29    5.80
  -9  -4   0  116.59    5.60
   9  -4   0  127.79    6.40
   9  -4   0  125.29    6.30
  -9   4   0  134.39    7.50
  -9   4   0  124.89    6.00
   9   4   0  128.99    5.90
  -9   4   0  117.89    4.80
   9   4   0  112.69    5.70
   9   4   0  128.69    4.80
   9   4   0  122.19    5.60
   9   4   0  126.29    6.10
  -9   4   0  121.09    6.10
 -10  -4   0   29.60    3.30
  10  -4   0   30.00    2.50
  10  -4   0   31.10    3.40
 -10  -4   0   30.60    2.50
  10  -4   0   27.80    2.60
 -10  -4   0   26.40    3.20
 -10  -4   0   25.80    2.50
  10  -4   0   28.00    2.90
  10  -4   0   29.80    3.10
  10   4   0   30.10    3.00
  10   4   0   28.00    2.40
 -10   4   0   29.70    2.90
 -10   4   0   29.30    2.80
 -10   4   0   25.50    2.70
  10   4   0   31.30    2.60
 -10   4   0   28.00    1.70
 -10   4   0   31.50    3.30
  10   4   0   28.70    1.90
 -11  -4   0   35.30    2.90
  11  -4   0   40.90    3.60
  11  -4   0   33.40    3.30
 -11  -4   0   40.00    2.60
 -11  -4   0   35.60    3.00
  11  -4   0   37.40    3.60
  11  -4   0   36.40    2.90
  11  -4   0   37.80    3.00
 -11   4   0   34.40    3.20
  11   4   0   37.60    2.20
 -11   4   0   32.50    3.20
  11   4   0   39.70    3.40
  11   4   0   30.80    2.80
 -11   4   0   38.40    3.20
  11   4   0   35.80    2.80
  11   4   0   34.10    3.30
 -12  -4   0   70.49    4.30
 -12  -4   0   66.69    3.60
  12  -4   0   68.69    4.80
  12  -4   0   70.19    4.50
  12  -4   0   74.19    4.30
  12  -4   0   65.89    4.90
 -12  -4   0   66.69    4.20
  12  -4   0   64.89    4.30
  12   4   0   68.99    3.40
  12   4   0   68.39    4.80
 -12   4   0   75.89    5.50
  12   4   0   76.29    4.50
 -12   4   0   68.59    4.80
 -12   4   0   73.69    4.50
 -13  -4   0    9.20    1.80
  13  -4   0    7.40    1.70
  13  -4   0   10.90    1.90
  13  -4   0   10.60    2.30
  13  -4   0    7.20    2.00
 -13  -4   0    8.40    1.50
 -13  -4   0   14.00    2.40
  13  -4   0    9.90    2.50
 -13   4   0   11.20    2.30
  13   4   0    9.30    1.30
 -13   4   0   10.40    2.20
 -13   4   0    9.80    2.30
  13   4   0   11.70    1.90
  13   4   0    8.00    2.20
  14  -4   0   56.09    4.50
  14  -4   0   51.59    4.70
 -14  -4   0   52.89    4.10
 -14  -4   0   57.09    3.40
 -14  -4   0   50.49    3.90
  14  -4   0   52.39    4.10
  14  -4   0   54.49    4.00
  14   4   0   50.39    3.60
 -14   4   0   55.79    4.40
 -14   4   0   50.89    4.40
  14   4   0   54.09    4.50
  14   4   0   53.29    3.90
  15  -4   0   18.30    2.60
  15  -4   0   12.50    4.30
  15  -4   0   13.40    2.60
 -15  -4   0   11.30    2.20
 -15   4   0   14.50    2.60
  15   4   0   14.50    3.00
   0  -5   0    0.50    0.50
   0  -5   0    0.90    0.70
   0  -5   0    0.60    0.40
   0  -5   0   -0.30    0.50
   0   5   0    0.70    0.40
   0   5   0    0.10    0.40
   0   5   0    0.10    0.50
   0   5   0    0.00    0.40
   0   5   0    0.30    0.70
   0   5   0    0.40    0.60
   0   5   0    0.40    0.30
   0   5   0    0.10    0.60
   0   5   0   -0.10    0.60
  -1  -5   0 1079.19   38.00
  -1  -5   0 1144.09   38.60
   1  -5   0 1218.68   38.20
   1  -5   0 1183.88   38.50
  -1  -5   0 1196.78   38.40
   1  -5   0 1185.28   38.20
   1  -5   0 1144.49   38.40
  -1  -5   0 1203.78   38.10
  -1  -5   0 1236.48   37.80
   1  -5   0 1165.58   38.20
  -1  -5   0 1178.38   38.50
   1  -5   0 1084.59   38.30
   1  -5   0 1173.38   38.40
   1   5   0 1187.28   39.00
  -1   5   0 1175.88   39.40
   1   5   0 1163.18   39.20
  -1   5   0 1202.78   39.30
  -1   5   0 1205.08   39.10
  -1   5   0 1205.88   39.10
  -1   5   0 1148.39   39.30
   1   5   0 1232.98   39.40
  -1   5   0 1222.08   39.30
   1   5   0 1195.38   39.50
  -1   5   0 1167.98   39.00
   1   5   0 1207.28   39.00
   1   5   0 1229.68   39.40
  -2  -5   0  729.03   21.70
   2  -5   0  663.93   22.10
  -2  -5   0  639.54   22.10
  -2  -5   0  680.63   22.40
  -2  -5   0  717.83   22.10
   2  -5   0  647.34   22.20
   2  -5   0  681.13   22.30
   2  -5   0  621.94   22.30
   2  -5   0  588.44   22.30
   2  -5   0  671.33   22.20
  -2  -5   0  663.33   22.30
   2  -5   0  653.13   22.40
  -2  -5   0  687.93   22.40
  -2   5   0  635.34   22.90
   2   5   0  700.23   22.60
   2   5   0  704.83   22.60
  -2   5   0  660.43   22.90
   2   5   0  674.73   22.70
   2   5   0  654.63   22.60
  -2   5   0  667.83   22.50
  -2   5   0  669.23   22.60
  -2   5   0  677.13   22.80
   2   5   0  737.23   22.10
   2   5   0  666.13   22.10
  -2   5   0  657.83   22.70
  -2   5   0  667.33   22.50
   2   5   0  689.13   22.40
  -3  -5   0   31.00    1.90
   3  -5   0   30.10    1.80
  -3  -5   0   31.00    1.60
   3  -5   0   30.60    1.80
   3  -5   0   34.00    2.10
  -3  -5   0   28.80    1.70
   3  -5   0   29.20    1.90
   3  -5   0   32.90    1.80
  -3  -5   0   30.10    2.00
   3  -5   0   30.80    2.10
   3  -5   0   24.40    2.00
  -3   5   0   28.10    1.90
   3   5   0   33.60    1.70
  -3   5   0   31.90    2.10
  -3   5   0   34.00    2.40
  -3   5   0   31.40    2.30
  -3   5   0   33.70    2.00
  -3   5   0   31.50    1.90
   3   5   0   34.50    1.60
   3   5   0   28.20    2.00
   3   5   0   30.80    1.90
   3   5   0   30.80    1.80
  -3   5   0   28.40    2.10
   3   5   0   32.10    1.80
  -4  -5   0  164.68    6.50
  -4  -5   0  168.48    6.50
  -4  -5   0  183.18    6.30
   4  -5   0  157.88    6.30
   4  -5   0  172.38    6.60
   4  -5   0  183.58    7.10
   4  -5   0  166.18    6.60
  -4  -5   0  180.98    6.20
   4  -5   0  168.98    6.50
   4  -5   0  169.78    6.90
   4  -5   0  148.69    6.70
  -4   5   0  169.98    7.00
  -4   5   0  188.48    7.30
  -4   5   0  175.58    6.60
   4   5   0  174.58    6.60
  -4   5   0  171.68    6.60
   4   5   0  174.68    6.70
   4   5   0  158.38    6.30
  -4   5   0  169.98    6.80
   4   5   0  174.68    6.30
   4   5   0  170.38    6.50
   4   5   0  173.18    6.40
  -4   5   0  162.78    7.20
   5  -5   0  221.18    8.30
   5  -5   0  230.38    8.70
   5  -5   0  214.98    8.30
  -5  -5   0  198.08    8.30
   5  -5   0  225.78    8.70
   5  -5   0  218.28    8.60
  -5  -5   0  214.18    8.10
   5  -5   0  210.18    8.20
   5   5   0  224.58    8.10
  -5   5   0  228.38    8.80
   5   5   0  234.98    8.20
   5   5   0  214.38    8.20
   5   5   0  208.08    7.80
   5   5   0  215.88    8.30
  -5   5   0  220.58    8.40
  -5   5   0  217.38    9.10
  -5   5   0  216.18    9.00
  -5   5   0  212.38    8.50
  -5   5   0  221.68    8.20
   6  -5   0  365.66   14.10
   6  -5   0  381.46   13.60
   6  -5   0  381.56   13.80
   6  -5   0  387.96   14.20
   6  -5   0  383.26   13.90
  -6  -5   0  380.96   13.60
  -6  -5   0  370.86   13.60
  -6  -5   0  410.46   13.80
   6   5   0  385.26   13.80
  -6   5   0  405.96   14.80
   6   5   0  399.56   13.80
  -6   5   0  371.16   14.20
  -6   5   0  381.76   13.70
   6   5   0  383.06   14.10
  -6   5   0  382.56   14.10
  -6   5   0  422.96   15.20
   6   5   0  378.36   13.20
  -6   5   0  398.86   14.40
   6   5   0  388.26   14.00
   7  -5   0  240.68    9.80
  -7  -5   0  231.78    9.10
  -7  -5   0  234.68    8.10
  -7  -5   0  259.17    9.50
   7  -5   0  255.27    9.70
   7  -5   0  240.38    9.50
   7  -5   0  236.78    9.10
   7  -5   0  214.18    9.50
   7  -5   0  236.48    9.30
  -7  -5   0  235.98    9.10
  -7   5   0  261.77   10.30
   7   5   0  244.28    8.30
   7   5   0  233.08    9.30
  -7   5   0  244.58    9.70
  -7   5   0  235.98    9.80
  -7   5   0  237.58    9.40
  -7   5   0  248.58   10.50
   7   5   0  242.58    9.20
   7   5   0  247.38    9.20
   7   5   0  224.58    9.40
  -7   5   0  227.68    9.20
  -8  -5   0   18.10    2.40
   8  -5   0    8.40    1.80
  -8  -5   0   12.50    1.00
  -8  -5   0   13.40    1.80
  -8  -5   0   12.40    1.70
   8  -5   0   10.60    1.70
   8  -5   0   12.40    1.70
   8  -5   0   11.30    1.60
   8  -5   0   11.90    2.00
   8   5   0   12.50    1.00
  -8   5   0   11.60    2.30
  -8   5   0   14.40    2.60
  -8   5   0   12.20    1.80
   8   5   0   11.40    1.70
  -8   5   0   14.40    2.10
   8   5   0   14.40    1.90
   8   5   0   11.00    1.60
  -8   5   0   16.00    1.80
   8   5   0   13.30    2.00
  -8   5   0   14.30    2.50
  -9  -5   0   27.00    1.70
   9  -5   0   29.90    2.50
   9  -5   0   32.50    2.80
   9  -5   0   24.20    2.30
   9  -5   0   27.70    3.00
   9  -5   0   28.40    2.80
   9  -5   0   23.40    3.10
  -9  -5   0   26.70    2.40
  -9  -5   0   24.30    2.20
  -9  -5   0   28.20    3.30
   9   5   0   26.90    2.30
   9   5   0   30.60    2.40
  -9   5   0   26.30    2.60
  -9   5   0   24.20    2.50
   9   5   0   25.50    1.50
  -9   5   0   28.20    3.10
  -9   5   0   29.20    2.00
  -9   5   0   26.90    2.80
   9   5   0   24.80    2.50
   9   5   0   29.40    2.70
  10  -5   0  200.68    9.00
 -10  -5   0  190.58    8.20
  10  -5   0  189.88    8.60
  10  -5   0  184.38    8.10
  10  -5   0  194.18    8.70
 -10  -5   0  189.88    8.20
 -10  -5   0  202.28    9.10
 -10  -5   0  191.58    7.20
  10  -5   0  190.78    8.40
  10   5   0  194.98    6.80
 -10   5   0  198.18    8.70
  10   5   0  198.48    8.30
  10   5   0  188.18    7.90
 -10   5   0  187.58    7.10
 -10   5   0  199.18   12.80
  10   5   0  171.88    8.40
 -10   5   0  188.08    8.50
 -10   5   0  188.28    8.70
  10   5   0  185.68    8.20
 -11  -5   0  300.27   12.20
  11  -5   0  313.07   12.70
  11  -5   0  309.57   12.20
  11  -5   0  313.27   12.90
 -11  -5   0  309.67   12.20
  11  -5   0  311.97   12.50
  11  -5   0  322.67   13.30
 -11  -5   0  318.37   11.20
 -11   5   0  320.17   11.00
  11   5   0  313.87   12.80
 -11   5   0  315.57   13.20
  11   5   0  322.77   12.70
 -11   5   0  324.57   12.90
 -11   5   0  321.27   14.00
  11   5   0  324.47   12.30
  11   5   0  291.57   12.90
 -12  -5   0  132.99    6.40
  12  -5   0  131.79    6.80
  12  -5   0  132.99    7.20
  12  -5   0  134.09    7.00
  12  -5   0  123.89    6.50
 -12  -5   0  124.59    6.30
  12  -5   0  118.79    6.20
 -12   5   0  115.89    6.30
  12   5   0  125.59    7.40
  12   5   0  128.19    6.60
  12   5   0  128.89    6.60
 -12   5   0  130.19    6.80
 -12   5   0  113.79    6.70
  13  -5   0    0.10    2.60
 -13  -5   0    2.70    1.30
  13  -5   0    2.80    1.80
  13  -5   0    2.40    1.50
  13  -5   0    5.20    1.70
 -13  -5   0    3.20    1.40
  13  -5   0    5.10    1.50
 -13  -5   0    2.70    1.00
 -13   5   0    4.50    1.70
 -13   5   0    5.20    2.20
  13   5   0    3.70    1.90
 -13   5   0    3.70    1.50
 -13   5   0    0.70    1.40
  13   5   0    2.80    1.10
  13   5   0    5.30    1.30
  14  -5   0    4.80    1.90
  14  -5   0    9.30    2.70
 -14  -5   0    8.20    1.70
  14  -5   0    7.40    1.70
 -14  -5   0    6.70    1.20
  14  -5   0    7.90    1.70
 -14  -5   0   12.40    2.20
  14  -5   0    6.90    2.00
  14   5   0    6.60    2.20
  14   5   0   11.00    1.70
 -14   5   0    5.70    1.80
  14   5   0   12.00    2.00
 -14   5   0    2.90    1.80
  15  -5   0    7.50    3.20
  15   5   0    3.00    1.80
 -15   5   0    4.60    2.00
   0  -6   0 1013.90   32.20
   0  -6   0  952.50   32.10
   0  -6   0  916.81   32.20
   0  -6   0 1034.50   32.50
   0   6   0 1005.60   33.40
   0   6   0 1041.00   33.70
   0   6   0  992.00   33.20
   0   6   0 1022.00   33.80
   0   6   0 1010.20   33.50
   0   6   0 1031.80   33.20
   0   6   0 1006.70   33.80
   0   6   0 1023.60   33.20
   0   6   0  961.60   33.40
  -1  -6   0  664.83   22.80
  -1  -6   0  680.63   22.40
   1  -6   0  690.93   22.60
  -1  -6   0  644.64   23.20
  -1  -6   0  695.23   23.00
   1  -6   0  673.53   22.60
   1  -6   0  707.63   22.60
  -1  -6   0  740.43   22.20
   1  -6   0  655.23   22.80
   1  -6   0  633.44   22.70
  -1  -6   0  694.63   22.50
   1  -6   0  703.53   22.80
   1  -6   0  644.34   22.80
  -1   6   0  709.13   23.40
   1   6   0  692.73   23.00
  -1   6   0  648.94   23.40
  -1   6   0  714.33   23.40
  -1   6   0  695.93   23.10
   1   6   0  665.83   22.90
   1   6   0  697.13   23.40
  -1   6   0  727.53   23.10
  -1   6   0  701.23   23.00
   1   6   0  721.83   23.40
   1   6   0  693.63   23.50
   1   6   0  658.23   23.30
   1   6   0  674.43   23.00
   2  -6   0  877.21   29.00
  -2  -6   0  897.81   28.40
   2  -6   0  818.82   29.20
  -2  -6   0  863.51   29.30
   2  -6   0  803.42   29.10
  -2  -6   0  940.31   28.80
  -2  -6   0  869.11   29.00
   2  -6   0  876.01   29.20
   2  -6   0  906.81   29.00
  -2  -6   0  869.51   29.30
   2  -6   0  896.51   29.10
  -2  -6   0  864.11   28.50
   2  -6   0  875.51   29.00
   2   6   0  879.71   29.50
  -2   6   0  844.32   29.70
   2   6   0  900.41   29.50
  -2   6   0  908.21   29.70
   2   6   0  882.51   29.70
  -2   6   0  846.92   29.80
  -2   6   0  910.81   29.40
   2   6   0  905.61   29.50
   2   6   0  856.51   28.90
  -2   6   0  903.01   29.40
  -2   6   0  913.21   29.50
   2   6   0  868.71   29.10
   3  -6   0   53.19    2.90
   3  -6   0   51.89    2.90
  -3  -6   0   52.49    2.90
  -3  -6   0   52.49    2.20
  -3  -6   0   51.09    2.80
   3  -6   0   45.90    2.80
   3  -6   0   52.29    3.10
  -3  -6   0   50.29    2.50
   3  -6   0   51.89    2.60
  -3  -6   0   48.50    2.40
   3  -6   0   49.20    2.70
   3  -6   0   46.90    2.60
  -3   6   0   48.30    2.80
   3   6   0   57.59    2.70
  -3   6   0   53.99    3.00
  -3   6   0   43.60    3.40
   3   6   0   51.99    2.20
  -3   6   0   48.10    2.60
   3   6   0   47.30    2.60
  -3   6   0   47.80    2.60
   3   6   0   51.69    2.40
  -3   6   0   47.20    2.60
  -3   6   0   53.39    3.20
   3   6   0   55.59    2.70
   3   6   0   53.49    2.90
  -4  -6   0  168.68    5.80
   4  -6   0  133.39    6.40
   4  -6   0  149.79    6.10
   4  -6   0  160.98    6.30
   4  -6   0  161.28    6.50
   4  -6   0  162.38    6.10
  -4  -6   0  150.98    6.10
   4  -6   0  139.89    6.40
  -4  -6   0  158.88    6.20
  -4  -6   0  156.18    5.90
   4   6   0  162.18    6.30
  -4   6   0  150.18    6.30
   4   6   0  157.88    7.20
  -4   6   0  146.39    6.90
   4   6   0  160.18    6.20
  -4   6   0  154.88    6.40
  -4   6   0  165.78    6.80
  -4   6   0  158.08    6.30
   4   6   0  150.28    6.00
   4   6   0  165.18    5.90
  -4   6   0  161.78    7.00
   5  -6   0 1282.47   39.70
   5  -6   0 1071.19   39.40
  -5  -6   0 1185.28   39.00
   5  -6   0 1157.68   39.50
   5  -6   0 1164.68   39.20
  -5  -6   0 1182.48   38.80
   5  -6   0 1187.48   39.20
   5  -6   0 1165.88   39.00
   5   6   0 1147.89   38.80
   5   6   0 1171.38   39.10
  -5   6   0 1169.58   39.30
   5   6   0 1162.08   39.40
   5   6   0 1217.28   38.90
   5   6   0 1197.98   39.00
  -5   6   0 1202.18   39.20
  -5   6   0 1211.58   39.90
  -5   6   0 1176.68   39.50
  -5   6   0 1250.77   40.10
   5   6   0 1179.88   39.30
  -5   6   0 1062.99   40.00
  -6  -6   0  799.02   25.20
   6  -6   0  730.73   25.30
   6  -6   0  681.53   25.50
  -6  -6   0  729.23   25.10
   6  -6   0  723.03   25.40
   6  -6   0  772.62   25.70
   6  -6   0  717.23   25.00
   6  -6   0  741.13   25.70
  -6  -6   0  736.03   25.10
   6   6   0  722.73   25.30
  -6   6   0  754.72   26.10
  -6   6   0  738.63   25.80
   6   6   0  757.12   25.30
   6   6   0  721.73   25.00
  -6   6   0  730.73   25.60
  -6   6   0  692.73   26.20
  -6   6   0  729.33   25.30
   6   6   0  715.63   24.50
   6   6   0  782.32   24.90
   6   6   0  752.62   25.00
  -6   6   0  738.03   25.00
   7  -6   0  121.89    5.70
  -7  -6   0  114.49    5.10
  -7  -6   0  108.69    5.00
   7  -6   0  103.79    5.50
   7  -6   0  114.69    5.50
   7  -6   0  110.99    5.10
   7  -6   0  105.49    5.20
   7  -6   0  115.99    5.70
  -7  -6   0  130.39    5.50
  -7   6   0  113.69    6.00
   7   6   0  120.69    5.20
   7   6   0  113.09    5.00
   7   6   0  115.69    5.30
  -7   6   0  116.19    6.70
  -7   6   0  107.49    5.50
  -7   6   0  119.09    5.50
  -7   6   0  114.79    6.30
   7   6   0  113.79    5.00
   7   6   0  111.69    4.40
   7   6   0  108.59    5.30
  -7   6   0  112.09    4.90
   8  -6   0   81.79    4.70
   8  -6   0   73.89    4.00
   8  -6   0   76.59    4.60
  -8  -6   0   81.89    4.10
  -8  -6   0   77.49    4.10
   8  -6   0   83.19    4.80
   8  -6   0   77.59    4.20
  -8  -6   0   89.59    4.60
   8  -6   0   75.09    4.40
   8   6   0   82.49    4.10
  -8   6   0   81.29    4.40
   8   6   0   78.79    3.10
  -8   6   0   79.29    4.50
   8   6   0   76.59    4.40
   8   6   0   81.69    4.90
   8   6   0   74.59    4.10
  -8   6   0   84.89    4.80
  -8   6   0   78.29    5.40
  -8   6   0   75.89    5.00
  -8   6   0   77.49    3.80
  -9  -6   0   14.50    1.90
   9  -6   0   14.50    2.00
  -9  -6   0   19.60    2.70
   9  -6   0   17.70    2.60
  -9  -6   0   17.50    2.00
   9  -6   0   15.50    2.20
   9  -6   0   19.20    2.80
   9  -6   0   22.40    2.50
   9  -6   0   14.80    2.40
   9   6   0   14.10    2.00
   9   6   0   14.20    1.90
  -9   6   0   11.90    2.20
  -9   6   0   13.70    2.10
  -9   6   0   13.80    2.40
   9   6   0   15.90    2.30
   9   6   0   17.10    2.00
  -9   6   0   14.50    1.70
  -9   6   0   12.00    2.00
 -10  -6   0   31.50    2.80
 -10  -6   0   43.50    3.80
  10  -6   0   40.90    3.60
 -10  -6   0   37.10    2.90
  10  -6   0   37.90    3.40
  10  -6   0   37.60    3.00
  10  -6   0   35.30    2.90
  10  -6   0   41.60    3.90
 -10   6   0   38.40    3.80
 -10   6   0   40.80    3.50
  10   6   0   40.20    2.90
 -10   6   0   37.40    2.40
  10   6   0   33.40    3.10
 -10   6   0   40.00    3.40
  10   6   0   41.30    3.10
  10   6   0   36.90    3.20
 -11  -6   0  121.49    5.80
  11  -6   0  111.19    5.90
  11  -6   0  110.89    5.70
  11  -6   0  115.89    7.30
  11  -6   0  121.99    6.30
 -11  -6   0  117.49    5.80
  11  -6   0   92.19    9.00
  11   6   0  111.19    5.60
 -11   6   0  120.79    6.30
  11   6   0  118.79    6.10
 -11   6   0  119.59    6.50
  11   6   0  102.89    6.90
 -11   6   0  119.69    6.40
  11   6   0  100.09    7.20
  12  -6   0  218.98    9.60
 -12  -6   0  221.58    9.40
  12  -6   0  217.98   10.10
  12  -6   0  221.38   10.00
 -12  -6   0  215.68    9.30
  12  -6   0  215.48   10.30
  12  -6   0  218.18    9.40
 -12   6   0  230.48   10.00
 -12   6   0  228.48   10.20
  12   6   0  218.78    9.20
  12   6   0  225.18    9.80
 -12   6   0  212.08   10.20
 -12   6   0  215.98    8.00
  12   6   0  220.98    9.60
  13  -6   0   19.00    2.50
  13  -6   0   22.00    3.40
 -13  -6   0   26.00    2.80
 -13  -6   0   26.10    2.60
  13  -6   0   25.70    3.30
  13  -6   0   19.10    2.90
  13  -6   0   20.60    2.50
 -13   6   0   26.70    3.40
  13   6   0   22.30    2.80
 -13   6   0   24.40    3.30
 -13   6   0   26.60    3.50
  13   6   0   28.70    3.20
 -13   6   0   20.40    3.00
 -14  -6   0   27.20    3.10
  14  -6   0   22.10    3.50
  14  -6   0   24.60    2.60
  14  -6   0   27.60    3.50
 -14  -6   0   21.80    2.70
  14  -6   0   21.10    3.10
  14  -6   0   24.20    3.40
 -14   6   0   27.00    3.00
 -14   6   0   21.50    3.30
  14   6   0   22.70    3.40
  14   6   0   23.10    3.80
  14   6   0   29.40    2.90
 -14   6   0   23.10    3.30
 -14   6   0   29.60    3.30
  15  -6   0    3.20    1.90
  15  -6   0    6.40    2.10
 -15  -6   0   -1.30    1.90
  15  -6   0    5.30    2.30
 -15   6   0    5.00    2.30
  15   6   0    7.60    2.40
   0  -7   0    1.70    0.80
   0  -7   0    1.00    0.60
   0  -7   0    2.50    0.60
   0  -7   0    5.60    1.10
   0   7   0    1.20    0.60
   0   7   0    2.10    0.50
   0   7   0    1.70    0.60
   0   7   0    2.50    0.80
   0   7   0    1.70    0.70
   0   7   0    0.10    0.70
   0   7   0    1.60    0.80
   0   7   0    0.70    1.00
   0   7   0    0.00    0.80
  -1  -7   0   13.60    1.30
   1  -7   0   14.00    1.20
   1  -7   0   14.80    1.60
   1  -7   0   14.70    1.60
   1  -7   0   16.60    1.30
  -1  -7   0   14.40    1.10
   1  -7   0   11.70    1.30
   1  -7   0   13.90    1.30
  -1  -7   0   14.60    1.60
   1  -7   0   15.50    1.20
  -1  -7   0   15.50    0.90
   1   7   0   15.20    1.20
  -1   7   0   14.30    1.30
   1   7   0   17.00    1.70
   1   7   0   17.40    1.70
  -1   7   0   16.90    1.70
   1   7   0   14.40    2.40
  -1   7   0   15.70    2.00
  -1   7   0   14.00    1.50
  -1   7   0   14.00    1.20
   1   7   0   16.40    1.30
   1   7   0   15.10    1.60
  -1   7   0   15.50    1.30
   1   7   0   15.90    1.40
  -2  -7   0   45.30    2.80
   2  -7   0   42.30    2.50
  -2  -7   0   42.20    2.60
  -2  -7   0   42.70    2.00
   2  -7   0   45.50    2.60
   2  -7   0   47.30    2.70
  -2  -7   0   46.30    2.30
  -2  -7   0   48.20    1.90
   2  -7   0   45.40    2.80
   2  -7   0   48.40    2.40
  -2  -7   0   42.30    2.80
   2  -7   0   45.80    2.40
  -2   7   0   47.80    2.80
  -2   7   0   47.90    3.00
   2   7   0   46.10    2.20
  -2   7   0   42.90    2.40
  -2   7   0   41.70    2.80
   2   7   0   44.60    2.20
  -2   7   0   51.89    2.90
  -2   7   0   49.20    2.60
   2   7   0   46.90    2.70
   2   7   0   48.60    2.70
  -2   7   0   46.90    2.40
   2   7   0   47.30    2.80
  -3  -7   0  917.51   30.30
  -3  -7   0  900.51   30.30
   3  -7   0  973.00   30.60
   3  -7   0  864.41   30.10
   3  -7   0  908.21   30.10
   3  -7   0  892.91   30.10
   3  -7   0  820.22   30.20
  -3  -7   0  843.12   29.20
   3  -7   0  914.41   30.00
  -3  -7   0  840.82   29.90
   3  -7   0  915.21   30.40
  -3  -7   0  967.90   29.90
  -3  -7   0  934.31   29.40
  -3   7   0  894.41   31.70
  -3   7   0  913.11   31.30
  -3   7   0  950.20   31.60
   3   7   0  965.40   31.20
  -3   7   0  930.11   31.10
  -3   7   0  945.81   31.70
   3   7   0  914.71   31.30
   3   7   0  898.61   31.90
   3   7   0  978.20   30.50
   3   7   0  916.41   30.20
  -3   7   0  925.91   31.10
   3   7   0  928.61   31.10
  -3   7   0  932.51   31.20
   3   7   0  926.51   30.80
  -4  -7   0 2165.68   73.89
   4  -7   0 2330.87   74.49
   4  -7   0 2192.88   74.39
   4  -7   0 2024.50   74.69
   4  -7   0 2413.16   75.09
  -4  -7   0 2425.06   74.29
   4  -7   0 2337.97   74.99
   4  -7   0 2293.37   74.59
  -4  -7   0 2338.97   74.69
  -4   7   0 2333.27   77.19
  -4   7   0 2262.57   77.89
   4   7   0 2344.27   77.29
  -4   7   0 2360.86   77.19
   4   7   0 2373.76   76.79
  -4   7   0 2333.67   77.29
  -4   7   0 2410.36   77.89
   4   7   0 2311.17   76.99
  -4   7   0 2372.66   77.69
   4   7   0 2496.85   76.59
  -4   7   0 2323.37   77.29
   4   7   0 2395.16   77.19
  -5  -7   0   23.30    2.10
   5  -7   0   23.80    1.90
   5  -7   0   23.40    2.20
   5  -7   0   22.80    1.80
   5  -7   0   23.50    2.30
  -5  -7   0   24.00    1.80
   5  -7   0   25.20    2.10
  -5  -7   0   25.30    2.00
  -5   7   0   22.90    2.00
   5   7   0   25.80    1.90
   5   7   0   22.50    1.80
   5   7   0   23.90    1.70
   5   7   0   24.30    1.90
  -5   7   0   22.20    2.40
   5   7   0   24.70    2.10
   5   7   0   26.30    1.70
  -5   7   0   25.60    3.00
  -5   7   0   24.50    2.20
  -5   7   0   23.30    2.60
  -5   7   0   22.20    2.00
   6  -7   0   36.20    2.30
  -6  -7   0   35.30    2.40
   6  -7   0   30.90    2.70
   6  -7   0   33.40    2.40
  -6  -7   0   35.20    2.30
   6  -7   0   33.40    2.70
  -6  -7   0   33.60    2.30
   6  -7   0   34.20    2.90
   6  -7   0   35.90    2.60
  -6   7   0   34.50    2.60
   6   7   0   33.80    2.20
  -6   7   0   33.90    3.10
   6   7   0   35.60    2.40
   6   7   0   34.80    2.50
   6   7   0   33.70    2.10
  -6   7   0   30.90    2.40
  -6   7   0   32.90    3.20
  -6   7   0   35.20    2.50
   6   7   0   37.00    2.30
  -6   7   0   36.80    3.00
   6   7   0   38.40    2.50
  -7  -7   0   39.00    2.60
   7  -7   0   37.60    3.10
   7  -7   0   39.40    3.20
  -7  -7   0   38.50    2.60
   7  -7   0   41.90    2.90
   7  -7   0   38.60    2.70
  -7  -7   0   39.70    2.70
   7  -7   0   34.30    2.50
  -7   7   0   38.20    2.60
   7   7   0   39.60    2.20
  -7   7   0   38.90    3.20
  -7   7   0   43.20    2.90
  -7   7   0   37.60    3.60
   7   7   0   40.00    2.80
   7   7   0   38.10    2.50
   7   7   0   41.60    2.80
   7   7   0   35.90    2.60
  -7   7   0   37.50    2.90
  -7   7   0   35.30    4.00
   7   7   0   41.30    2.60
  -8  -7   0  362.36   13.50
   8  -7   0  348.47   13.80
   8  -7   0  357.16   14.10
   8  -7   0  365.16   13.70
   8  -7   0  362.76   13.50
  -8  -7   0  393.36   13.80
   8  -7   0  351.66   14.20
   8  -7   0  365.46   14.10
  -8  -7   0  361.46   13.40
  -8   7   0  352.76   14.50
  -8   7   0  363.86   14.00
  -8   7   0  352.56   15.00
   8   7   0  347.37   13.70
   8   7   0  385.36   15.60
  -8   7   0  360.16   14.20
   8   7   0  365.56   13.40
   8   7   0  367.26   13.60
  -8   7   0  350.56   13.70
   8   7   0  352.76   12.40
  -8   7   0  362.86   13.10
   8   7   0  358.86   13.20
   9  -7   0   76.99    4.90
   9  -7   0   76.49    4.60
   9  -7   0   72.59    4.20
  -9  -7   0   68.49    4.00
  -9  -7   0   78.39    4.70
  -9  -7   0   76.39    4.10
   9  -7   0   70.89    4.10
   9  -7   0   76.69    4.80
  -9   7   0   69.09    4.40
  -9   7   0   75.19    4.60
  -9   7   0   70.99    4.70
   9   7   0   74.39    4.20
  -9   7   0   69.79    3.80
   9   7   0   73.69    4.20
   9   7   0   74.69    4.10
   9   7   0   69.49    4.40
   9   7   0   75.29    4.10
  10  -7   0    9.60    1.60
  10  -7   0    6.60    1.50
 -10  -7   0    9.90    1.80
  10  -7   0    7.90    1.80
  10  -7   0    5.80    2.10
 -10  -7   0    8.70    1.70
 -10  -7   0    4.30    1.80
  10  -7   0    5.40    2.10
  10   7   0    8.20    1.80
 -10   7   0    7.40    2.00
  10   7   0   10.00    2.00
 -10   7   0   11.00    2.00
  10   7   0    9.00    1.60
 -10   7   0    9.40    1.50
  10   7   0    9.00    1.90
 -10   7   0    7.30    2.00
 -11  -7   0   76.69    4.40
  11  -7   0   76.39    5.20
  11  -7   0   72.69    4.50
  11  -7   0   73.29    5.00
 -11  -7   0   71.29    4.30
  11  -7   0   79.39    5.30
  11  -7   0   69.49    4.40
 -11   7   0   78.19    5.10
  11   7   0   86.19    4.90
  11   7   0   83.29    4.50
 -11   7   0   74.09    3.80
  11   7   0   75.89    4.60
 -11   7   0   66.89    4.80
 -11   7   0   77.49    5.10
 -12  -7   0   55.79    3.80
 -12  -7   0   49.30    3.60
  12  -7   0   50.99    3.90
  12  -7   0   58.89    3.80
  12  -7   0   51.89    4.60
  12  -7   0   51.99    5.00
  12  -7   0   55.09    4.40
 -12   7   0   50.59    4.10
  12   7   0   49.20    3.40
 -12   7   0   43.40    4.00
  12   7   0   52.29    3.70
  12   7   0   52.59    4.00
 -12   7   0   45.40    4.10
 -12   7   0   53.09    2.90
 -12   7   0   43.00    5.10
 -13  -7   0  120.89    6.30
  13  -7   0  119.09    6.80
  13  -7   0  118.09    6.10
 -13  -7   0  122.29    6.20
  13  -7   0  123.79    7.00
  13  -7   0  117.09    7.10
  13   7   0  120.39    6.40
 -13   7   0  123.59    6.70
 -13   7   0  115.69    7.00
 -13   7   0  127.29    7.10
  13   7   0  121.09    6.80
  14  -7   0   25.90    3.60
  14  -7   0   21.90    3.10
  14  -7   0   14.90    3.00
 -14  -7   0   26.90    2.90
  14   7   0   19.70    2.70
 -14   7   0   16.20    2.70
 -14   7   0   21.90    3.00
  14   7   0   21.80    3.10
 -14   7   0   17.70    3.10
  15  -7   0   19.30    3.50
  15  -7   0   18.90    3.10
  15  -7   0   23.30    3.60
 -15   7   0   16.90    3.00
  15   7   0   15.30    2.90
   0  -8   0  150.98    5.60
   0  -8   0  145.59    5.60
   0  -8   0  143.49    5.80
   0  -8   0  143.59    6.00
   0   8   0  156.68    6.00
   0   8   0  150.88    6.50
   0   8   0  150.08    6.20
   0   8   0  152.28    6.40
   0   8   0  162.68    6.20
   0   8   0  146.19    6.70
   0   8   0  158.38    5.90
   0   8   0  146.29    6.60
   1  -8   0  625.94   20.80
  -1  -8   0  563.94   20.40
   1  -8   0  636.74   20.70
  -1  -8   0  626.04   20.50
   1  -8   0  607.34   20.90
   1  -8   0  612.94   20.90
   1  -8   0  569.74   20.60
   1  -8   0  620.84   20.60
  -1  -8   0  621.14   20.90
   1   8   0  654.03   21.60
  -1   8   0  644.54   22.20
   1   8   0  635.74   22.10
   1   8   0  638.14   21.50
  -1   8   0  659.13   22.60
   1   8   0  652.33   22.40
   1   8   0  621.54   21.70
  -1   8   0  636.04   21.60
  -1   8   0  631.64   21.70
   1   8   0  655.93   21.80
  -1   8   0  643.94   22.00
   1   8   0  646.94   21.60
   1   8   0  655.23   22.20
  -1   8   0  660.13   21.70
   1   8   0  636.24   22.10
  -1   8   0  586.54   22.00
   2  -8   0   63.39    3.10
  -2  -8   0   63.89    2.40
  -2  -8   0   64.49    3.30
  -2  -8   0   55.79    3.40
   2  -8   0   63.99    3.00
   2  -8   0   60.79    3.00
  -2  -8   0   58.79    3.70
   2  -8   0   65.19    3.30
   2  -8   0   56.39    3.20
  -2  -8   0   60.69    2.90
   2  -8   0   57.39    3.30
   2  -8   0   56.79    3.40
  -2  -8   0   59.39    2.70
   2   8   0   58.79    3.30
   2   8   0   63.19    3.70
  -2   8   0   67.39    3.60
  -2   8   0   64.09    3.10
  -2   8   0   63.49    3.20
   2   8   0   64.19    3.50
   2   8   0   60.59    3.10
  -2   8   0   59.49    3.50
   2   8   0   59.29    2.90
   2   8   0   58.29    3.30
  -2   8   0   62.69    3.00
  -2   8   0   64.99    3.50
  -3  -8   0  358.96   12.40
   3  -8   0  310.87   12.70
  -3  -8   0  354.16   13.00
   3  -8   0  364.56   13.20
  -3  -8   0  374.46   12.70
   3  -8   0  368.06   12.70
  -3  -8   0  361.76   11.80
   3  -8   0  354.06   12.80
  -3  -8   0  355.66   13.10
   3  -8   0  350.36   12.60
   3  -8   0  357.86   13.00
  -3  -8   0  352.96   11.90
   3  -8   0  356.36   12.80
  -3   8   0  372.56   13.00
   3   8   0  370.86   13.40
   3   8   0  360.46   12.20
  -3   8   0  365.36   13.10
  -3   8   0  367.96   13.50
   3   8   0  362.06   13.10
  -3   8   0  354.86   13.60
   3   8   0  367.66   13.10
  -3   8   0  350.96   13.60
   3   8   0  376.16   13.10
  -3   8   0  367.06   13.30
  -3   8   0  366.46   13.00
   3   8   0  349.27   12.60
   4  -8   0   95.99    5.10
   4  -8   0  103.99    5.20
   4  -8   0   86.09    4.70
   4  -8   0  107.79    5.00
  -4  -8   0  106.49    4.90
  -4  -8   0  100.09    4.00
   4  -8   0   99.49    4.70
   4  -8   0  105.99    4.70
  -4  -8   0  109.79    4.50
   4  -8   0  107.99    4.60
  -4   8   0  120.79    5.20
   4   8   0  110.59    4.50
  -4   8   0  102.99    4.70
   4   8   0  106.39    4.80
  -4   8   0  105.49    5.30
  -4   8   0   99.79    5.30
   4   8   0  115.19    4.30
   4   8   0  109.79    4.80
   4   8   0  104.99    5.00
  -4   8   0  104.79    4.90
   4   8   0  104.59    4.70
  -4   8   0   95.89    5.40
  -4   8   0  108.29    4.80
   5  -8   0   19.40    1.90
   5  -8   0   20.70    1.80
   5  -8   0   16.40    2.10
  -5  -8   0   20.30    2.00
  -5  -8   0   20.30    1.60
   5  -8   0   19.40    2.00
   5  -8   0   20.40    2.50
   5   8   0   18.90    1.50
  -5   8   0   19.60    2.10
  -5   8   0   23.40    2.00
  -5   8   0   16.70    2.50
   5   8   0   20.90    1.60
  -5   8   0   20.70    2.50
   5   8   0   18.10    1.70
  -5   8   0   20.20    2.60
   5   8   0   18.70    1.90
   5   8   0   19.40    1.80
  -5   8   0   20.90    1.90
   5   8   0   18.30    1.80
   6  -8   0    7.70    1.60
  -6  -8   0   10.40    1.60
  -6  -8   0    8.20    1.30
   6  -8   0    9.40    1.90
  -6  -8   0    8.20    1.40
   6  -8   0    9.30    1.80
   6  -8   0    9.40    1.50
   6   8   0    8.40    1.40
  -6   8   0    6.80    1.30
  -6   8   0    6.40    1.60
  -6   8   0    7.30    1.80
   6   8   0    8.30    1.40
   6   8   0    7.70    1.20
   6   8   0    7.40    1.50
  -6   8   0    6.50    1.40
   6   8   0    7.30    1.20
  -6   8   0    9.70    1.80
   6   8   0    7.60    1.20
  -6   8   0    9.80    2.10
   7  -8   0   20.60    2.20
  -7  -8   0   22.70    2.10
   7  -8   0   26.70    2.20
   7  -8   0   29.00    3.00
  -7  -8   0   25.30    2.30
   7  -8   0   28.50    2.70
   7  -8   0   26.00    2.70
   7  -8   0   28.40    2.70
  -7  -8   0   25.30    2.30
   7   8   0   29.00    2.20
  -7   8   0   28.20    2.80
   7   8   0   26.60    2.20
   7   8   0   27.90    2.20
   7   8   0   25.30    2.20
  -7   8   0   28.20    3.10
   7   8   0   24.50    2.40
  -7   8   0   27.50    2.70
  -7   8   0   26.70    2.30
  -7   8   0   22.00    2.30
  -7   8   0   29.30    3.20
   8  -8   0  412.46   15.70
   8  -8   0  430.26   15.80
  -8  -8   0  456.95   15.60
  -8  -8   0  416.36   15.40
   8  -8   0  410.76   16.40
   8  -8   0  411.56   15.40
   8  -8   0  434.06   16.20
   8  -8   0  384.06   15.80
  -8  -8   0  418.56   15.40
   8   8   0  421.16   15.80
  -8   8   0  422.86   15.30
  -8   8   0  429.86   16.10
   8   8   0  409.06   15.20
  -8   8   0  411.16   15.80
   8   8   0  415.46   15.30
   8   8   0  427.56   15.60
   8   8   0  411.36   14.50
  -8   8   0  428.36   16.10
  -8   8   0  440.26   18.00
  -8   8   0  384.16   19.40
   8   8   0  423.96   15.30
  -9  -8   0  390.26   13.80
  -9  -8   0  334.87   13.10
  -9  -8   0  334.17   13.10
   9  -8   0  325.97   13.10
   9  -8   0  340.17   13.60
   9  -8   0  363.86   14.00
   9  -8   0  338.87   13.40
   9  -8   0  345.87   14.00
   9   8   0  346.97   13.00
  -9   8   0  346.27   12.80
  -9   8   0  342.97   13.80
   9   8   0  339.07   11.90
  -9   8   0  327.87   13.80
   9   8   0  354.36   12.90
  -9   8   0  333.57   13.40
   9   8   0  324.87   12.80
   9   8   0  361.36   13.40
  10  -8   0   96.99    5.20
  10  -8   0   95.49    5.90
 -10  -8   0  110.49    5.90
  10  -8   0   91.69    5.90
  10  -8   0   96.29    5.70
 -10  -8   0  102.19    5.20
 -10  -8   0  101.29    5.20
  10  -8   0   99.29    5.40
  10   8   0   86.29    5.80
  10   8   0   95.99    5.50
  10   8   0  111.69    5.40
 -10   8   0  101.49    6.00
 -10   8   0   96.09    4.80
 -10   8   0   99.49    5.70
  10   8   0   96.39    5.10
 -10   8   0   98.19    5.80
  11  -8   0   19.30    2.70
  11  -8   0   22.50    2.50
  11  -8   0   20.90    3.10
 -11  -8   0   27.80    2.60
  11  -8   0   18.50    3.00
 -11  -8   0   19.40    2.40
  11  -8   0   20.80    2.50
 -11   8   0   21.80    3.00
  11   8   0   22.90    2.70
 -11   8   0   18.10    2.70
 -11   8   0   16.60    2.60
 -11   8   0   22.20    2.10
  11   8   0   18.90    2.50
  11   8   0   25.70    2.50
  12  -8   0   16.40    2.30
  12  -8   0   19.10    3.10
  12  -8   0   19.00    2.80
  12  -8   0   15.90    2.40
 -12  -8   0   16.00    2.30
 -12  -8   0   19.70    2.50
  12  -8   0   10.60    2.60
 -12   8   0   19.10    2.00
  12   8   0   16.80    2.20
 -12   8   0   16.70    2.90
 -12   8   0   21.90    3.00
  12   8   0   21.40    2.40
 -12   8   0   23.40    3.30
  12   8   0   20.30    2.70
  13  -8   0   58.39    4.80
  13  -8   0   67.79    5.20
  13  -8   0   71.29    5.10
 -13  -8   0   70.69    4.40
 -13  -8   0   67.99    4.40
  13  -8   0   65.29    4.40
 -13   8   0   63.19    3.40
 -13   8   0   69.39    5.10
 -13   8   0   66.69    5.10
  13   8   0   62.29    4.30
  13   8   0   62.29    4.80
 -13   8   0   73.19    5.00
  14  -8   0    2.90    1.60
 -14  -8   0    5.30    1.70
  14  -8   0    2.60    1.90
  14  -8   0    3.40    1.90
 -14   8   0    1.70    1.60
 -14   8   0    2.30    1.70
  14   8   0    3.60    1.70
 -14   8   0   -0.50    1.30
  14   8   0    1.70    1.30
   0  -9   0    1.90    0.80
   0  -9   0    1.70    1.10
   0  -9   0    1.00    1.00
   0  -9   0    1.80    0.70
   0   9   0    0.60    1.10
   0   9   0    0.20    1.00
   0   9   0    1.10    0.90
   0   9   0    1.50    0.80
   0   9   0    1.00    0.60
   0   9   0    0.80    1.00
   0   9   0    0.80    1.40
   0   9   0    0.50    0.70
   0   9   0    0.40    1.00
  -1  -9   0  459.75   15.70
   1  -9   0  477.75   16.00
   1  -9   0  470.85   15.80
   1  -9   0  415.66   15.70
   1  -9   0  464.15   15.80
   1  -9   0  473.95   16.20
  -1  -9   0  436.06   15.60
  -1  -9   0  444.06   16.10
   1  -9   0  460.55   16.20
   1   9   0  478.75   17.10
   1   9   0  463.95   17.00
  -1   9   0  488.35   16.50
   1   9   0  459.85   16.60
  -1   9   0  466.95   17.20
  -1   9   0  465.25   16.40
  -1   9   0  429.56   16.90
  -1   9   0  472.35   16.90
  -1   9   0  507.95   17.60
   1   9   0  494.15   16.50
  -1   9   0  482.95   17.60
   1   9   0  487.05   17.30
   1   9   0  488.25   16.40
   1   9   0  468.55   16.30
   1   9   0  507.45   16.70
  -1   9   0  476.25   16.60
  -1   9   0  488.85   17.10
   1   9   0  449.86   16.90
   2  -9   0   50.79    3.00
   2  -9   0   55.49    2.90
  -2  -9   0   53.99    2.20
   2  -9   0   56.39    3.10
   2  -9   0   51.19    3.20
   2  -9   0   53.89    3.30
   2  -9   0   54.99    2.90
  -2  -9   0   47.20    3.50
   2  -9   0   54.39    2.90
  -2  -9   0   54.89    2.70
  -2  -9   0   55.69    2.60
  -2  -9   0   50.59    3.20
  -2   9   0   59.89    3.00
   2   9   0   54.39    2.80
   2   9   0   54.09    3.30
   2   9   0   51.99    2.80
  -2   9   0   56.99    3.40
   2   9   0   52.89    2.70
   2   9   0   56.69    3.60
  -2   9   0   54.19    3.40
   2   9   0   60.19    3.30
  -2   9   0   54.49    2.90
  -2   9   0   51.79    3.50
  -2   9   0   57.29    3.00
   2   9   0   56.89    3.30
   3  -9   0  139.19    5.60
  -3  -9   0  132.49    5.60
   3  -9   0  136.19    5.50
   3  -9   0  135.59    5.80
  -3  -9   0  132.19    6.00
   3  -9   0  132.99    5.60
   3  -9   0  129.89    6.00
  -3  -9   0  136.59    4.80
   3  -9   0  119.29    5.60
   3  -9   0  123.39    5.70
  -3  -9   0  141.19    5.40
  -3  -9   0  128.69    6.10
  -3  -9   0  132.19    4.80
   3   9   0  137.89    5.10
   3   9   0  138.99    6.20
  -3   9   0  138.89    5.80
  -3   9   0  133.19    5.80
  -3   9   0  141.39    6.50
   3   9   0  137.89    6.00
  -3   9   0  135.39    6.30
  -3   9   0  141.79    6.20
  -3   9   0  141.29    5.90
   3   9   0  139.29    5.50
   3   9   0  134.09    5.80
  -3   9   0  133.09    6.30
   3   9   0  141.89    6.00
   4  -9   0   49.20    2.80
  -4  -9   0   55.69    3.00
  -4  -9   0   50.99    2.30
   4  -9   0   47.40    3.10
   4  -9   0   54.09    3.20
   4  -9   0   50.99    3.20
  -4  -9   0   46.60    3.10
   4  -9   0   51.59    2.90
   4  -9   0   49.80    3.40
  -4  -9   0   49.00    2.70
  -4  -9   0   47.50    3.20
   4  -9   0   55.89    3.10
   4   9   0   56.09    3.10
   4   9   0   55.59    3.10
  -4   9   0   51.19    3.00
   4   9   0   53.59    2.50
  -4   9   0   52.69    3.30
  -4   9   0   52.99    3.20
  -4   9   0   52.29    3.70
   4   9   0   57.59    3.40
  -4   9   0   57.09    3.60
   4   9   0   49.90    3.00
  -4   9   0   50.99    3.10
  -4   9   0   49.99    3.50
   4   9   0   49.60    2.70
   5  -9   0  367.46   13.10
   5  -9   0  327.57   13.80
  -5  -9   0  350.96   13.20
   5  -9   0  361.26   13.60
   5  -9   0  349.17   12.80
   5  -9   0  358.16   13.10
   5  -9   0  347.77   13.40
  -5  -9   0  357.96   12.30
   5   9   0  368.86   13.80
  -5   9   0  379.36   13.80
  -5   9   0  370.66   14.50
   5   9   0  377.16   13.50
   5   9   0  374.86   13.60
   5   9   0  385.76   12.90
  -5   9   0  379.26   14.30
   5   9   0  353.86   13.30
   5   9   0  359.76   13.10
  -5   9   0  385.26   13.70
  -5   9   0  360.66   13.80
  -5   9   0  335.57   14.40
   6  -9   0  136.79    6.60
   6  -9   0  145.09    6.40
   6  -9   0  140.59    6.20
   6  -9   0  147.89    6.90
   6  -9   0  149.79    6.40
   6  -9   0  131.49    6.60
  -6  -9   0  154.48    5.90
  -6  -9   0  145.29    6.40
  -6   9   0  132.69    7.20
   6   9   0  145.09    6.00
   6   9   0  143.19    6.30
   6   9   0  151.08    6.30
  -6   9   0  152.68    6.70
  -6   9   0  149.39    7.10
   6   9   0  135.89    6.00
   6   9   0  144.49    6.60
  -6   9   0  137.69    6.40
  -6   9   0  141.19    7.30
  -6   9   0  145.09    6.50
   7  -9   0  321.67   13.60
  -7  -9   0  390.26   13.10
   7  -9   0  343.07   13.80
   7  -9   0  359.96   14.00
  -7  -9   0  351.66   13.30
   7  -9   0  357.26   13.50
  -7  -9   0  350.66   13.30
   7  -9   0  351.06   13.20
   7  -9   0  362.76   13.40
  -7   9   0  359.56   15.00
   7   9   0  369.36   13.60
   7   9   0  373.26   12.90
   7   9   0  348.67   13.70
  -7   9   0  343.57   13.80
  -7   9   0  350.16   13.40
   7   9   0  332.57   13.00
  -7   9   0  341.07   13.60
   7   9   0  376.16   13.40
   7   9   0  357.46   12.90
  -7   9   0  377.56   14.80
  -7   9   0  370.96   14.30
   8  -9   0 1019.80   35.40
  -8  -9   0 1027.30   35.20
   8  -9   0  995.50   35.50
  -8  -9   0 1022.60   35.30
   8  -9   0 1068.39   36.00
   8  -9   0  983.50   35.80
  -8  -9   0 1124.79   35.30
   8  -9   0 1016.40   35.20
   8   9   0  975.80   34.60
   8   9   0  970.20   34.10
  -8   9   0 1017.40   35.70
  -8   9   0 1021.20   35.30
   8   9   0  996.20   35.30
  -8   9   0 1034.10   36.00
   8   9   0 1049.09   34.90
   8   9   0 1037.30   35.20
  -8   9   0 1029.90   34.90
   8   9   0 1092.49   34.50
   9  -9   0  103.69    5.80
   9  -9   0  100.99    6.10
  -9  -9   0  109.69    5.50
  -9  -9   0  122.29    5.90
  -9  -9   0  111.99    5.60
   9  -9   0  110.39    5.70
   9  -9   0  107.79    6.30
   9   9   0  106.69    5.90
  -9   9   0  115.09    6.10
   9   9   0  122.39    5.50
   9   9   0  108.99    5.50
   9   9   0  114.39    5.90
  -9   9   0  111.89    5.50
   9   9   0  110.69    5.50
  -9   9   0  116.59    6.60
  -9   9   0  109.59    6.20
  10  -9   0  142.79    7.00
 -10  -9   0  142.19    6.80
  10  -9   0  135.29    7.40
  10  -9   0  146.29    7.70
  10  -9   0  139.69    8.40
  10  -9   0  147.69    6.80
 -10  -9   0  141.19    6.70
 -10  -9   0  158.58    7.40
 -10   9   0  149.39    7.60
  10   9   0  138.49    7.00
  10   9   0  142.79    6.60
  10   9   0  146.69    7.30
 -10   9   0  139.59    6.40
 -10   9   0  156.38    7.80
  10   9   0  145.79    6.70
  10   9   0  137.39    5.40
 -10   9   0  140.69    7.20
  11  -9   0   34.30    3.10
  11  -9   0   31.30    3.00
  11  -9   0   26.50    3.30
  11  -9   0   31.50    3.80
  11  -9   0   33.40    3.60
 -11  -9   0   32.60    2.90
 -11  -9   0   29.90    2.90
  11   9   0   35.30    3.20
  11   9   0   32.30    2.90
 -11   9   0   30.90    3.30
 -11   9   0   34.60    3.70
 -11   9   0   35.10    3.50
  11   9   0   31.80    2.80
 -12  -9   0   15.30    2.40
  12  -9   0   11.30    2.80
  12  -9   0   19.00    3.00
  12  -9   0   18.50    2.80
  12  -9   0   15.70    2.40
 -12  -9   0   19.20    2.60
 -12   9   0   18.60    2.10
  12   9   0   17.20    2.30
 -12   9   0   19.40    3.00
  12   9   0   15.20    2.50
  12   9   0   15.10    2.30
 -12   9   0   18.50    3.40
 -12   9   0   20.90    3.10
  13  -9   0   20.30    2.80
  13  -9   0   10.40    2.70
  13  -9   0   18.50    3.20
 -13  -9   0   15.60    2.40
 -13  -9   0   17.50    2.70
  13  -9   0   12.70    2.70
 -13   9   0   13.70    2.60
 -13   9   0   15.50    2.60
  13   9   0   22.70    4.60
 -13   9   0   13.10    2.60
  13   9   0   17.50    2.30
  13   9   0   14.80    2.50
 -13   9   0   16.50    1.90
  14  -9   0   10.60    4.20
  14  -9   0    8.00    2.30
 -14   9   0    6.80    2.20
  14   9   0    6.90    2.00
  14   9   0    9.80    2.30
 -14   9   0   10.90    2.60
   0 -10   0  347.87   12.10
   0 -10   0  366.16   12.70
   0 -10   0  326.77   12.20
   0 -10   0  320.27   11.90
   0  10   0  362.56   12.90
   0  10   0  375.96   13.30
   0  10   0  347.17   13.60
   0  10   0  351.66   12.70
   0  10   0  365.86   13.70
   0  10   0  376.06   13.00
   0  10   0  348.77   13.50
   0  10   0  378.06   14.00
   0  10   0  344.37   13.20
  -1 -10   0  191.28    6.50
   1 -10   0  177.88    7.10
   1 -10   0  188.78    8.10
  -1 -10   0  183.58    6.80
   1 -10   0  182.48    7.50
   1 -10   0  183.98    7.10
  -1 -10   0  185.58    7.50
  -1 -10   0  173.18    7.00
  -1 -10   0  190.18    7.10
   1  10   0  192.38    8.20
   1  10   0  192.08    7.30
  -1  10   0  207.08    7.70
   1  10   0  201.28    7.90
  -1  10   0  191.78    7.60
  -1  10   0  190.88    7.50
   1  10   0  194.08    8.10
  -1  10   0  199.48    8.20
  -1  10   0  195.68    8.60
   1  10   0  197.48    7.60
  -1  10   0  184.08    8.20
   1  10   0  190.08    8.10
  -1  10   0  194.28    8.10
  -1  10   0  201.88    8.70
   1  10   0  199.08    7.80
  -1  10   0  203.48    8.10
   1  10   0  194.08    8.20
   1  10   0  199.78    8.50
  -2 -10   0  560.64   18.20
   2 -10   0  531.45   19.30
   2 -10   0  494.05   19.00
  -2 -10   0  559.24   19.40
  -2 -10   0  573.54   19.00
   2 -10   0  559.54   19.10
  -2 -10   0  581.84   18.70
   2 -10   0  559.74   19.20
   2 -10   0  570.04   19.20
   2 -10   0  540.75   19.50
   2  10   0  563.04   19.40
  -2  10   0  571.04   19.60
   2  10   0  566.14   20.10
  -2  10   0  562.84   20.40
  -2  10   0  567.04   20.40
   2  10   0  587.54   20.10
   2  10   0  566.44   19.40
  -2  10   0  575.14   19.80
   2  10   0  574.34   20.70
  -2  10   0  544.75   20.20
   2  10   0  567.14   20.10
   2  10   0  568.24   20.40
  -2  10   0  575.74   19.90
  -2  10   0  578.14   20.80
  -3 -10   0   22.00    2.70
  -3 -10   0   20.90    2.10
   3 -10   0   22.20    1.80
  -3 -10   0   20.70    1.20
   3 -10   0   21.90    2.40
  -3 -10   0   22.90    2.10
   3 -10   0   21.10    1.80
  -3 -10   0   22.00    1.70
   3 -10   0   19.70    2.10
   3 -10   0   19.90    1.90
   3 -10   0   19.80    2.00
  -3 -10   0   19.50    1.30
   3 -10   0   23.40    1.90
   3  10   0   21.80    1.60
   3  10   0   24.20    2.10
   3  10   0   22.00    1.50
  -3  10   0   23.70    2.00
   3  10   0   20.80    2.10
   3  10   0   22.30    2.40
   3  10   0   21.30    2.00
  -3  10   0   22.00    2.30
  -3  10   0   19.60    2.60
  -3  10   0   24.00    2.40
  -3  10   0   22.80    1.90
   4 -10   0    5.30    1.60
   4 -10   0    2.60    1.10
  -4 -10   0    4.80    1.00
   4 -10   0    4.50    1.00
  -4 -10   0    4.90    1.30
   4 -10   0    2.20    1.20
   4 -10   0    4.20    1.20
  -4 -10   0    3.20    1.10
   4 -10   0    7.00    1.30
   4 -10   0    5.00    1.10
  -4 -10   0    4.10    0.70
  -4 -10   0    2.50    1.30
   4  10   0    4.90    0.60
   4  10   0    6.30    1.30
  -4  10   0    1.60    0.80
  -4  10   0    4.60    1.20
  -4  10   0    6.50    1.50
   4  10   0    3.00    1.00
  -4  10   0    5.50    1.60
   4  10   0    3.00    0.80
  -4  10   0    3.10    1.40
   4  10   0    5.20    1.30
  -4  10   0    3.80    1.10
  -4  10   0    3.70    1.20
   4  10   0    3.60    1.30
   5 -10   0   80.69    4.50
  -5 -10   0   75.09    4.40
   5 -10   0   87.89    4.80
   5 -10   0   79.79    4.10
   5 -10   0   85.99    4.20
   5 -10   0   80.99    4.20
  -5 -10   0   79.59    3.50
   5 -10   0   77.29    4.40
   5  10   0   81.79    3.90
  -5  10   0   81.69    5.10
   5  10   0   84.99    4.30
  -5  10   0   83.29    4.90
   5  10   0   83.49    4.50
  -5  10   0   90.69    4.50
   5  10   0   85.79    3.70
  -5  10   0   83.99    4.40
  -5  10   0   83.49    4.50
  -5  10   0   80.59    5.10
   5  10   0   83.49    4.30
   5  10   0   84.49    4.30
  -5  10   0   80.29    4.50
   6 -10   0   -0.30    0.90
   6 -10   0    0.80    0.70
   6 -10   0    1.00    0.80
   6 -10   0   -0.10    0.80
   6 -10   0    0.50    1.20
  -6 -10   0    1.80    0.90
   6 -10   0   -0.90    1.30
  -6 -10   0    1.40    1.10
  -6  10   0    1.60    1.30
  -6  10   0    2.10    1.20
   6  10   0    1.20    0.90
   6  10   0    2.10    1.00
  -6  10   0    1.30    1.00
  -6  10   0   -0.80    0.80
   6  10   0    0.70    0.70
  -6  10   0    2.00    1.30
   6  10   0    1.00    0.80
   6  10   0    0.90    0.90
   6  10   0    0.60    0.80
   7 -10   0  191.08    8.10
   7 -10   0  198.58    8.40
   7 -10   0  177.58    8.50
  -7 -10   0  198.78    7.80
   7 -10   0  203.78    8.30
   7 -10   0  183.88    8.70
  -7 -10   0  199.58    8.40
  -7 -10   0  193.78    8.30
   7  10   0  188.78    7.90
  -7  10   0  199.08    8.60
   7  10   0  204.58    7.80
  -7  10   0  200.78    8.50
   7  10   0  216.28    8.60
  -7  10   0  203.88    9.30
  -7  10   0  193.48    8.80
   7  10   0  205.68    8.40
   7  10   0  191.68    8.60
   7  10   0  199.08    8.00
  -7  10   0  203.18   10.00
   8 -10   0  375.46   14.40
   8 -10   0  348.17   14.90
   8 -10   0  391.46   14.80
  -8 -10   0  395.96   14.60
  -8 -10   0  393.46   14.60
   8 -10   0  351.46   14.80
   8 -10   0  403.46   14.70
  -8 -10   0  400.66   14.30
   8  10   0  379.06   13.80
   8  10   0  393.76   14.00
  -8  10   0  375.46   14.50
   8  10   0  362.26   15.80
  -8  10   0  392.46   14.90
   8  10   0  397.76   14.70
  -8  10   0  371.16   15.10
  -8  10   0  391.16   15.50
   8  10   0  396.56   14.50
   9 -10   0   24.20    2.50
  -9 -10   0   20.70    2.60
   9 -10   0   20.60    2.60
   9 -10   0   16.60    2.90
  -9 -10   0   20.60    2.70
  -9 -10   0   21.70    2.60
   9 -10   0   24.60    3.30
   9 -10   0   20.90    2.20
  -9  10   0   21.70    2.50
   9  10   0   21.80    1.80
   9  10   0   20.70    2.20
   9  10   0   22.00    2.30
   9  10   0   20.90    2.30
   9  10   0   22.50    2.40
  -9  10   0   22.60    2.80
  -9  10   0   21.30    2.90
   9  10   0   24.40    2.60
  -9  10   0   19.90    2.70
 -10 -10   0  243.58   10.00
  10 -10   0  213.68   13.70
 -10 -10   0  230.48    9.70
  10 -10   0  226.78    9.80
  10 -10   0  211.08    9.40
 -10 -10   0  227.58    9.70
  10 -10   0  223.58   10.10
  10  10   0  236.68   10.00
 -10  10   0  226.88   10.60
 -10  10   0  235.88   10.80
  10  10   0  229.28    9.50
 -10  10   0  240.88   10.40
 -10  10   0  217.48   10.00
  10  10   0  227.28    9.60
  11 -10   0   73.49    5.20
  11 -10   0   67.49    4.80
 -11 -10   0   69.09    4.40
  11 -10   0   70.69    5.10
  11 -10   0   64.39    4.40
 -11 -10   0   65.89    4.40
 -11  10   0   69.99    4.90
  11  10   0   72.09    4.30
  11  10   0   67.19    4.40
 -11  10   0   67.79    4.60
  11  10   0   68.59    4.30
 -11  10   0   70.19    5.20
 -11  10   0   71.09    5.10
  12 -10   0   22.10    3.40
 -12 -10   0   34.00    3.10
  12 -10   0   32.20    3.50
  12 -10   0   32.50    3.10
  12 -10   0   34.80    3.90
 -12 -10   0   32.30    3.10
  12  10   0   28.80    2.90
 -12  10   0   34.60    3.70
 -12  10   0   31.90    3.60
 -12  10   0   29.70    2.80
  12  10   0   30.70    3.10
 -12  10   0   36.40    3.70
  12  10   0   30.00    2.80
  13 -10   0    9.90    2.60
 -13 -10   0    5.50    2.10
  13 -10   0    6.40    2.30
 -13 -10   0    5.50    1.80
  13 -10   0    2.90    1.70
 -13  10   0    7.10    1.70
  13  10   0    6.10    1.70
  13  10   0    5.40    1.90
 -13  10   0    7.40    2.40
 -13  10   0    5.60    2.00
 -13  10   0    5.80    2.00
  14 -10   0    4.70    2.40
  14 -10   0    6.30    2.10
  14 -10   0    3.70    2.10
 -14  10   0    7.40    2.30
  14  10   0    8.10    2.20
 -14  10   0   11.90    2.60
   0  11   0   10.80    1.80
   0  11   0   11.50    1.90
   0  11   0    8.80    1.50
  -1 -11   0    2.80    1.20
   1 -11   0    5.50    1.30
   1 -11   0    5.10    1.00
  -1 -11   0    5.20    0.90
  -1 -11   0    4.10    0.90
  -1 -11   0    5.10    0.70
  -1 -11   0    7.10    1.20
   1 -11   0    4.70    1.10
   1 -11   0    4.30    1.30
  -1  11   0    3.60    1.30
  -1  11   0    4.90    1.70
   1  11   0    3.10    1.50
   1  11   0    3.90    1.00
  -1  11   0    5.60    1.60
   1  11   0    3.00    1.20
  -1  11   0    4.30    1.50
   1  11   0    2.90    1.20
  -1  11   0    6.10    1.20
   1  11   0    8.00    1.80
  -1  11   0    3.80    1.30
   1  11   0    4.20    1.20
   1  11   0    3.00    0.90
   1  11   0    5.60    1.00
  -1  11   0    4.70    1.20
  -1  11   0    5.00    1.00
  -1  11   0    4.80    0.90
  -2 -11   0    7.90    1.20
  -2 -11   0    5.60    1.40
   2 -11   0    7.00    1.30
   2 -11   0    7.90    1.20
   2 -11   0    5.30    1.10
   2 -11   0    6.50    1.10
   2 -11   0    8.10    1.60
  -2 -11   0    6.50    1.10
  -2 -11   0    7.80    0.80
  -2  11   0    6.70    1.50
   2  11   0    6.70    1.20
   2  11   0    6.60    1.00
  -2  11   0    6.90    1.20
  -2  11   0    5.70    1.10
  -2  11   0    8.20    1.50
   2  11   0    6.00    1.20
   2  11   0    6.90    1.20
  -2  11   0    7.40    1.90
  -2  11   0    6.80    1.40
  -2  11   0    5.40    1.30
   2  11   0    7.10    1.70
  -2  11   0    7.50    1.60
   2  11   0    6.80    1.20
   2  11   0    8.90    1.60
   2  11   0    6.70    1.40
   3 -11   0    1.70    0.70
  -3 -11   0    2.30    0.70
  -3 -11   0    3.70    0.60
  -3 -11   0    2.70    1.30
   3 -11   0    0.20    1.10
   3 -11   0    4.20    1.20
  -3 -11   0    2.30    0.80
   3 -11   0    1.90    1.40
   3 -11   0    1.50    0.80
   3 -11   0    2.00    0.90
   3 -11   0    3.40    1.10
  -3  11   0    4.80    1.70
   3  11   0    1.30    0.70
   3  11   0    2.50    0.90
   3  11   0    3.50    0.80
  -3  11   0    2.60    1.00
  -3  11   0    1.90    1.40
   3  11   0    3.00    1.20
   3  11   0    4.90    1.50
  -3  11   0    4.70    1.40
  -3  11   0    2.80    0.90
  -3  11   0    3.10    1.30
   3  11   0    4.40    1.30
  -3  11   0    4.00    1.20
   3  11   0    2.00    1.10
   4 -11   0   -0.90    0.50
   4 -11   0    0.10    0.60
   4 -11   0    0.40    0.70
  -4 -11   0    0.40    1.10
  -4 -11   0    0.80    0.90
  -4 -11   0    0.10    0.30
   4 -11   0   -0.20    0.60
  -4 -11   0   -0.20    0.60
   4 -11   0    1.80    1.30
   4 -11   0    0.70    1.00
   4 -11   0   -0.20    1.00
  -4 -11   0    0.20    0.50
  -4  11   0   -0.70    0.60
   4  11   0    0.40    0.80
  -4  11   0    2.00    1.20
   4  11   0    0.20    0.40
  -4  11   0   -0.80    0.90
  -4  11   0    0.20    0.90
   4  11   0   -0.20    0.80
   4  11   0    0.00    0.90
   4  11   0    0.20    0.80
  -4  11   0    0.40    0.70
   4  11   0    0.10    0.50
  -4  11   0    1.00    0.80
   5 -11   0  222.98    8.80
  -5 -11   0  218.18    7.70
   5 -11   0  220.38    8.70
   5 -11   0  221.48    8.60
   5 -11   0  204.78    8.80
   5 -11   0  214.98    9.10
  -5 -11   0  208.58    9.10
  -5 -11   0  213.58    9.00
   5 -11   0  188.68    9.00
   5  11   0  218.38    9.00
  -5  11   0  220.18   10.00
  -5  11   0  216.78    9.00
  -5  11   0  220.38    9.00
   5  11   0  217.08    9.30
  -5  11   0  227.68    9.80
   5  11   0  224.18    8.50
  -5  11   0  230.28    9.40
   5  11   0  214.18    8.90
  -5  11   0  214.08    9.90
  -5  11   0  240.08    9.50
   5  11   0  221.38    8.90
   6 -11   0   43.00    3.50
   6 -11   0   52.99    3.40
  -6 -11   0   43.50    3.40
   6 -11   0   40.30    3.40
   6 -11   0   44.40    3.10
  -6  11   0   46.70    3.30
   6  11   0   45.20    3.10
  -6  11   0   51.19    4.30
   6  11   0   46.30    3.10
   6  11   0   45.10    3.20
  -6  11   0   45.10    3.80
   6  11   0   41.50    3.30
  -6  11   0   49.20    3.50
   6  11   0   47.00    2.60
   6  11   0   45.90    2.80
  -7 -11   0   18.30    2.10
  -7 -11   0   21.50    2.50
   7 -11   0   19.40    2.20
   7 -11   0   23.70    3.20
   7 -11   0   15.00    2.00
   7 -11   0   18.60    2.80
  -7 -11   0   21.00    2.70
   7 -11   0   15.40    2.20
   7  11   0   22.20    2.00
   7  11   0   21.40    2.30
  -7  11   0   19.60    2.90
   7  11   0   19.70    2.20
  -7  11   0   18.20    2.50
  -7  11   0   25.40    3.20
   7  11   0   18.80    2.20
  -7  11   0   21.50    3.50
  -7  11   0   22.50    2.70
   7  11   0   20.40    2.00
   8 -11   0   85.19    5.40
   8 -11   0   88.19    4.70
   8 -11   0   82.59    4.70
   8 -11   0   91.79    5.50
  -8 -11   0   76.59    4.30
  -8 -11   0   86.39    4.90
  -8 -11   0   78.59    4.80
   8 -11   0   86.49    5.00
   8  11   0   84.99    4.20
   8  11   0   84.39    4.60
   8  11   0   88.19    4.20
   8  11   0   79.29    4.70
   8  11   0   82.09    4.90
  -8  11   0   79.89    5.40
  -8  11   0   83.79    5.10
   8  11   0   77.49    4.30
  -8  11   0   88.99    4.90
  -8  11   0   81.19    5.00
   9 -11   0   20.90    3.20
   9 -11   0   23.50    2.40
  -9 -11   0   25.60    2.80
  -9 -11   0   24.40    2.90
   9 -11   0   16.70    2.30
  -9 -11   0   20.60    2.60
   9 -11   0   23.90    3.40
  -9  11   0   16.70    2.70
   9  11   0   19.90    2.80
  -9  11   0   21.90    2.90
   9  11   0   23.60    2.30
   9  11   0   22.60    2.30
   9  11   0   24.80    2.50
   9  11   0   18.10    2.30
  -9  11   0   16.10    2.40
  -9  11   0   25.20    2.90
   9  11   0   17.30    1.80
  10 -11   0  188.18    9.10
 -10 -11   0  176.48    9.30
  10 -11   0  172.48    8.30
  10 -11   0  187.48    8.70
  10 -11   0  185.88    9.00
 -10 -11   0  173.18    8.20
 -10 -11   0  175.78    8.20
  10  11   0  169.18    7.60
 -10  11   0  181.58    9.00
  10  11   0  182.88    8.30
  10  11   0  179.38    8.00
 -10  11   0  185.28    8.70
 -10  11   0  172.08    9.00
  10  11   0  172.48    7.00
 -10  11   0  179.48    8.00
  11 -11   0   33.20    3.80
 -11 -11   0   39.50    3.40
  11 -11   0   37.80    3.30
  11 -11   0   35.40    3.90
  11 -11   0   41.30    3.70
 -11 -11   0   32.80    4.20
 -11 -11   0   34.20    3.30
 -11  11   0   32.70    3.50
  11  11   0   33.20    3.10
 -11  11   0   29.30    3.10
  11  11   0   31.10    2.20
 -11  11   0   38.90    4.00
  11  11   0   35.20    3.10
 -11  11   0   33.80    3.50
  11  11   0   36.20    3.00
 -12 -11   0    5.00    1.70
  12 -11   0    5.70    2.10
  12 -11   0    2.20    1.50
  12 -11   0    3.40    1.60
 -12 -11   0    5.20    1.80
  12 -11   0    0.30    1.80
 -12  11   0    3.10    1.60
 -12  11   0    4.20    1.80
  12  11   0    4.70    1.50
 -12  11   0    2.90    1.70
  12  11   0    3.10    1.50
  12  11   0    4.20    1.50
  13 -11   0   24.50    3.50
  13 -11   0   23.10    3.50
 -13 -11   0   26.40    3.30
  13 -11   0   19.70    3.30
  13  11   0   21.30    2.80
 -13  11   0   18.10    3.00
  13  11   0   18.10    2.80
 -13  11   0   17.80    3.20
 -13  11   0   21.20    3.30
  14 -11   0    9.10    2.60
  14 -11   0    6.10    3.00
  14 -11   0    6.50    2.10
  14  11   0    1.20    1.70
 -14  11   0    4.40    2.20
 -14  11   0   -0.40    1.30
 -14  11   0    5.00    2.20
   0  12   0   21.50    2.30
   0  12   0   14.90    2.50
   0  12   0   24.70    2.50
   0  12   0   17.30    2.40
   1 -12   0  102.29    4.60
   1 -12   0   95.59    4.40
   1 -12   0  106.79    5.30
  -1 -12   0  104.69    5.10
   1 -12   0   94.49    5.00
  -1 -12   0   94.59    4.50
  -1 -12   0  100.09    4.50
  -1 -12   0   94.09    4.10
  -1 -12   0  105.49    3.90
  -1  12   0  104.69    5.80
  -1  12   0  109.49    6.00
  -1  12   0  108.79    5.40
   1  12   0  109.89    5.50
   1  12   0   95.09    4.90
   1  12   0  106.59    4.90
  -1  12   0  106.69    4.80
  -1  12   0  111.99    4.90
  -1  12   0  110.29    5.00
   1  12   0   96.59    5.60
  -1  12   0  111.19    6.00
   1  12   0  101.79    5.50
   1  12   0  106.69    5.40
   1  12   0  111.19    4.80
   1  12   0   99.99    4.60
   1  12   0  104.89    5.10
  -1  12   0  100.59    5.40
  -1  12   0  109.69    5.70
   2 -12   0   40.60    3.00
  -2 -12   0   38.00    2.30
   2 -12   0   39.00    2.60
  -2 -12   0   37.30    2.00
   2 -12   0   41.50    2.60
  -2 -12   0   33.90    2.80
  -2 -12   0   38.70    1.70
   2 -12   0   35.10    2.60
  -2 -12   0   40.50    2.40
   2 -12   0   40.60    3.00
   2 -12   0   34.00    2.50
   2  12   0   44.60    3.10
  -2  12   0   43.90    3.40
   2  12   0   36.20    2.40
  -2  12   0   37.80    3.20
  -2  12   0   44.00    4.20
   2  12   0   35.50    2.30
  -2  12   0   39.80    2.70
  -2  12   0   34.90    3.40
  -2  12   0   40.00    3.10
   2  12   0   36.70    3.20
   2  12   0   39.70    3.00
   2  12   0   36.50    2.40
   2  12   0   39.30    2.50
  -2  12   0   38.60    2.50
   2  12   0   38.40    2.70
   2  12   0   39.80    3.00
   3 -12   0   24.00    2.60
  -3 -12   0   34.10    2.30
   3 -12   0   30.10    2.50
  -3 -12   0   32.10    2.80
   3 -12   0   29.10    2.40
  -3 -12   0   33.40    1.50
  -3 -12   0   33.50    1.80
   3 -12   0   32.50    2.90
   3 -12   0   36.10    2.40
   3 -12   0   27.00    2.20
   3  12   0   30.40    2.20
   3  12   0   30.90    2.60
  -3  12   0   30.40    2.30
  -3  12   0   25.30    2.90
  -3  12   0   29.90    2.50
   3  12   0   29.80    2.10
  -3  12   0   25.30    2.70
   3  12   0   22.50    2.40
   3  12   0   26.10    2.80
  -3  12   0   35.10    3.00
   3  12   0   25.40    1.90
   3  12   0   28.30    2.50
  -3  12   0   20.60    3.00
  -3  12   0   33.70    2.50
   4 -12   0   10.90    2.10
   4 -12   0    9.40    1.60
  -4 -12   0    8.10    1.80
   4 -12   0    8.10    1.70
   4 -12   0    9.10    1.60
  -4 -12   0    8.30    1.00
  -4 -12   0    9.50    0.90
  -4 -12   0    7.80    1.50
  -4 -12   0   12.00    2.30
   4 -12   0    9.10    1.50
  -4  12   0   11.60    1.90
   4  12   0    8.10    1.30
   4  12   0   12.20    2.00
   4  12   0   13.60    2.20
  -4  12   0   11.30    2.50
  -4  12   0   14.80    2.30
  -4  12   0    8.50    1.50
   4  12   0   10.50    1.70
  -4  12   0    9.20    2.10
   4  12   0    9.90    1.00
  -4  12   0   13.30    1.90
   4  12   0   11.40    1.90
  -4  12   0   12.50    2.20
  -5 -12   0   66.29    3.00
   5 -12   0   67.99    4.50
   5 -12   0   64.99    3.90
   5 -12   0   72.29    4.20
   5 -12   0   70.89    4.00
  -5 -12   0   69.09    4.30
  -5 -12   0   70.09    4.60
   5 -12   0   58.89    4.40
   5 -12   0   71.89    3.90
  -5  12   0   79.69    5.30
  -5  12   0   73.39    4.90
  -5  12   0   71.59    4.30
   5  12   0   71.99    4.10
  -5  12   0   74.69    4.40
   5  12   0   69.29    4.40
  -5  12   0   77.39    4.90
   5  12   0   71.49    4.10
   5  12   0   70.49    4.10
  -5  12   0   67.79    4.10
  -5  12   0   71.89    4.10
  -5  12   0   66.29    4.80
   5  12   0   70.29    3.60
   6 -12   0  251.87    9.90
   6 -12   0  247.48   10.30
  -6 -12   0  239.28   10.40
   6 -12   0  255.07   10.10
   6 -12   0  245.08   10.00
   6 -12   0  223.68   10.30
  -6 -12   0  254.47    9.30
   6  12   0  244.78   10.10
  -6  12   0  260.07   11.30
  -6  12   0  256.87   10.70
   6  12   0  255.67   10.40
   6  12   0  257.47   11.10
  -6  12   0  249.18   10.60
  -6  12   0  242.78   11.40
   6  12   0  251.97    9.80
  -6  12   0  266.77   10.60
   6  12   0  262.67    9.30
   7 -12   0  159.48    8.00
   7 -12   0  153.98    7.60
  -7 -12   0  158.68    6.60
   7 -12   0  166.28    7.30
   7 -12   0  164.88    7.60
   7 -12   0  166.08    7.40
  -7 -12   0  165.08    7.70
  -7 -12   0  170.88    7.90
   7  12   0  174.88    7.70
   7  12   0  173.68    6.80
  -7  12   0  171.98    8.50
   7  12   0  170.58    8.00
   7  12   0  159.48    7.30
  -7  12   0  173.18    7.90
   7  12   0  176.28    7.80
  -7  12   0  162.68    7.70
  -7  12   0  165.48    8.00
  -8 -12   0  213.08    8.60
   8 -12   0  202.78    9.10
   8 -12   0  219.68    9.40
   8 -12   0  200.98    9.50
  -8 -12   0  227.08    9.50
  -8 -12   0  212.58    9.40
   8 -12   0  212.78    9.90
   8  12   0  223.18   10.10
  -8  12   0  228.08   10.10
   8  12   0  205.18    9.60
   8  12   0  216.48    8.90
  -8  12   0  227.78    9.80
   8  12   0  215.28    9.50
  -8  12   0  225.28    9.60
  -8  12   0  226.08   10.40
   8  12   0  222.48    8.60
   8  12   0  207.18    8.80
   9 -12   0    9.90    2.20
  -9 -12   0   11.50    2.20
  -9 -12   0    8.70    1.90
   9 -12   0    9.10    2.10
   9 -12   0   17.90    2.60
  -9 -12   0   12.10    2.00
   9 -12   0   11.00    2.70
  -9  12   0   10.00    2.00
   9  12   0    9.10    2.00
  -9  12   0    9.80    2.10
  -9  12   0    7.10    2.10
  -9  12   0   10.90    2.50
   9  12   0    8.40    1.70
   9  12   0   11.30    1.60
   9  12   0   11.90    2.10
 -10 -12   0    8.10    1.90
  10 -12   0    6.70    1.80
  10 -12   0    5.10    2.10
 -10 -12   0    6.70    1.80
  10 -12   0    9.80    2.10
  10 -12   0    5.80    2.20
 -10 -12   0    4.80    2.30
 -10  12   0    4.60    1.90
 -10  12   0    8.70    2.30
  10  12   0    7.80    1.70
 -10  12   0    5.30    1.80
  10  12   0    5.90    1.60
  10  12   0    5.90    1.20
  10  12   0    8.20    2.60
  11 -12   0   34.50    3.90
  11 -12   0   33.00    3.50
 -11 -12   0   29.50    3.70
 -11 -12   0   31.80    3.40
  11 -12   0   27.60    3.00
  11 -12   0   29.80    3.60
 -11 -12   0   35.30    3.40
 -11  12   0   37.90    4.00
  11  12   0   23.20    2.70
 -11  12   0   26.80    4.00
  11  12   0   26.70    2.80
 -11  12   0   29.80    3.70
  11  12   0   27.20    2.00
  12 -12   0   17.70    3.20
 -12 -12   0   19.20    2.80
  12 -12   0   17.00    2.50
 -12 -12   0   20.00    2.80
  12 -12   0   25.30    3.50
  12 -12   0   15.90    3.10
 -12  12   0   27.10    4.00
 -12  12   0   23.80    3.60
 -12  12   0   16.40    2.90
  12  12   0   19.50    2.70
  12  12   0   22.60    3.00
  13 -12   0    6.70    2.20
  13 -12   0    4.00    2.00
 -13  12   0    8.60    2.50
  13  12   0    5.50    1.90
  13  12   0    7.00    1.90
 -13  12   0   11.20    2.60
 -13  12   0    9.40    2.70
   0  13   0   10.60    1.90
   0  13   0    7.10    1.80
   0  13   0   10.20    1.80
   0  13   0    9.00    1.70
   1 -13   0   14.20    2.20
   1 -13   0   13.50    2.00
   1 -13   0   17.30    1.70
  -1 -13   0   12.70    1.30
   1 -13   0   15.30    1.70
  -1 -13   0   14.50    1.60
  -1 -13   0   13.90    1.20
  -1 -13   0   14.60    2.30
  -1 -13   0   13.00    1.70
   1  13   0   15.00    2.80
  -1  13   0    9.80    2.30
  -1  13   0   11.70    1.60
   1  13   0   13.00    1.70
   1  13   0   16.70    2.10
  -1  13   0   15.30    2.20
   1  13   0   20.10    2.60
   1  13   0   13.20    1.50
  -1  13   0   15.80    2.30
   1  13   0   13.60    2.20
   1  13   0   14.30    2.00
  -1  13   0   15.70    1.90
  -1  13   0   14.80    2.20
  -1  13   0   14.00    1.60
  -1  13   0   21.00    2.90
   1  13   0   12.80    1.90
  -1  13   0   15.20    2.80
   2 -13   0   23.90    2.80
   2 -13   0   19.10    1.90
   2 -13   0   19.80    2.00
  -2 -13   0   20.90    1.50
  -2 -13   0   17.90    2.30
  -2 -13   0   19.50    1.20
   2 -13   0   20.30    2.40
  -2 -13   0   20.50    1.90
  -2 -13   0   19.80    1.80
   2 -13   0   19.90    2.00
   2  13   0   26.60    2.40
   2  13   0   25.10    2.10
   2  13   0   23.00    2.40
   2  13   0   20.10    1.90
  -2  13   0   20.60    3.20
   2  13   0   21.30    1.80
   2  13   0   23.00    2.70
   2  13   0   18.70    1.90
  -2  13   0   21.60    1.90
  -2  13   0   23.90    3.10
  -2  13   0   30.70    2.80
  -2  13   0   24.50    3.30
   2  13   0   19.80    2.30
  -2  13   0   24.50    3.00
  -2  13   0   21.00    2.10
  -2  13   0   19.90    2.70
  -2  13   0   20.60    2.10
  -3 -13   0   24.10    1.30
   3 -13   0   24.20    2.70
   3 -13   0   21.10    2.80
   3 -13   0   22.20    2.40
   3 -13   0   25.90    2.40
   3 -13   0   25.70    2.20
  -3 -13   0   27.80    1.80
   3 -13   0   28.10    2.30
  -3 -13   0   26.30    2.10
   3  13   0   22.80    1.90
   3  13   0   30.30    3.80
  -3  13   0   22.80    2.20
  -3  13   0   24.10    2.80
  -3  13   0   27.60    3.00
   3  13   0   25.50    2.60
   3  13   0   28.20    2.20
  -3  13   0   27.60    3.60
  -3  13   0   24.90    2.40
   3  13   0   26.80    2.20
  -3  13   0   28.70    2.50
  -3  13   0   26.90    2.90
   3  13   0   22.60    2.50
  -3  13   0   28.30    3.00
   3  13   0   25.20    2.50
  -4 -13   0   11.00    1.10
  -4 -13   0   12.00    1.10
   4 -13   0   13.10    2.40
   4 -13   0   10.40    2.20
   4 -13   0   10.60    1.60
   4 -13   0    9.10    1.80
   4 -13   0    8.20    1.50
   4 -13   0    9.80    1.60
  -4 -13   0   12.00    1.60
   4  13   0    9.80    1.20
   4  13   0   12.60    1.90
   4  13   0    9.30    2.30
  -4  13   0   12.70    1.80
   4  13   0   12.70    2.00
  -4  13   0    9.90    1.70
  -4  13   0    9.20    1.60
   4  13   0   10.80    1.50
   4  13   0   12.30    2.30
  -4  13   0    7.20    1.80
   4  13   0   12.50    1.60
  -4  13   0    9.60    2.30
  -4  13   0   12.20    2.20
   5 -13   0   82.49    4.50
  -5 -13   0   83.99    3.50
   5 -13   0   88.49    4.70
   5 -13   0   77.09    4.70
  -5 -13   0   84.59    5.00
   5 -13   0   86.39    5.20
  -5 -13   0   81.29    5.30
   5 -13   0   90.99    4.70
  -5  13   0   86.19    4.90
  -5  13   0   81.99    5.00
   5  13   0   83.99    4.20
   5  13   0   90.79    4.80
  -5  13   0   87.29    5.40
   5  13   0   90.29    5.20
  -5  13   0   83.99    4.70
   5  13   0   79.99    4.60
   6 -13   0   56.69    4.20
  -6 -13   0   54.29    2.90
  -6 -13   0   50.59    4.20
   6 -13   0   67.69    4.00
   6 -13   0   57.29    4.10
   6 -13   0   52.59    3.80
   6 -13   0   57.89    3.70
  -6  13   0   58.49    4.00
  -6  13   0   65.79    4.80
   6  13   0   66.59    4.00
  -6  13   0   62.49    4.80
   6  13   0   61.69    4.00
   6  13   0   60.59    4.30
   6  13   0   60.69    4.20
   6  13   0   59.09    3.40
  -7 -13   0   77.09    6.60
   7 -13   0   72.09    4.90
   7 -13   0   70.79    4.70
  -7 -13   0   63.49    4.70
   7 -13   0   78.69    4.50
  -7 -13   0   65.89    3.60
   7 -13   0   77.29    4.50
   7  13   0   71.09    4.30
  -7  13   0   67.59    4.50
   7  13   0   69.49    4.70
   7  13   0   81.69    4.60
   7  13   0   75.99    4.00
   7  13   0   76.49    4.40
  -7  13   0   73.39    4.80
  -7  13   0   76.39    5.30
   7  13   0   76.49    3.70
   8 -13   0  124.79    6.20
   8 -13   0  103.09    6.20
  -8 -13   0  122.49    6.40
  -8 -13   0  128.59    6.60
  -8 -13   0  117.69    5.50
  -8  13   0  124.09    6.60
   8  13   0  119.99    6.20
   8  13   0  119.89    5.80
  -8  13   0  123.89    6.80
  -8  13   0  121.79    7.20
   8  13   0  137.19    5.60
   8  13   0  119.19    5.90
   8  13   0  133.79    6.50
   9 -13   0   50.69    4.00
   9 -13   0   45.00    3.60
  -9 -13   0   52.59    4.10
   9 -13   0   53.99    7.30
  -9 -13   0   47.80    3.80
   9 -13   0   45.60    4.40
  -9 -13   0   49.40    3.50
  -9  13   0   46.40    4.40
  -9  13   0   44.40    3.90
   9  13   0   37.50    2.90
   9  13   0   57.89    4.50
   9  13   0   43.60    3.50
  -9  13   0   41.70    3.80
   9  13   0   47.70    3.50
  10 -13   0   37.70    4.10
 -10 -13   0   38.90    3.60
  10 -13   0   37.40    3.60
 -10 -13   0   38.90    3.60
  10 -13   0   34.90    3.20
 -10 -13   0   39.80    3.60
  10 -13   0   44.60    4.10
  10  13   0   39.40    3.40
  10  13   0   35.50    2.60
 -10  13   0   36.60    3.50
 -10  13   0   36.10    3.70
  10  13   0   33.70    2.90
 -10  13   0   37.30    4.00
  10  13   0   40.10    3.20
  11 -13   0   20.50    3.30
  11 -13   0   25.50    3.30
  11 -13   0   27.10    2.80
 -11 -13   0   33.30    3.70
  11 -13   0   22.40    3.70
 -11 -13   0   26.80    3.40
  11  13   0   25.30    2.80
  11  13   0   23.10    2.00
  11  13   0   21.20    2.60
  11  13   0   23.90    2.70
 -11  13   0   23.00    3.50
 -11  13   0   23.20    3.30
 -11  13   0   22.80    3.20
  12 -13   0    1.90    1.60
 -12 -13   0    9.60    2.10
  12 -13   0    5.60    2.40
  12 -13   0    5.10    2.40
 -12  13   0    5.60    2.20
 -12  13   0    2.20    1.70
 -12  13   0    2.80    2.00
  12  13   0    5.10    1.60
  12  13   0    6.10    1.50
  13 -13   0   22.50    3.40
  13  13   0   27.00    3.20
 -13  13   0   28.10    4.60
 -13  13   0   28.70    4.20
 -13  13   0   29.60    4.00
   0 -14   0  204.98    9.30
   0 -14   0  217.08    8.30
   0 -14   0  224.48    8.90
   0 -14   0  240.08    8.90
   0  14   0  246.88    9.50
   0  14   0  243.38    9.40
   0  14   0  227.88   10.20
   0  14   0  238.28    9.90
   0  14   0  226.68   10.00
   0  14   0  246.18   10.40
   0  14   0  212.58   10.40
   0  14   0  228.28    9.10
   0  14   0  226.08    9.70
   1 -14   0   -0.90    1.10
   1 -14   0    0.50    1.30
   1 -14   0    0.10    0.80
  -1 -14   0   -1.30    0.60
   1 -14   0    0.20    0.80
  -1 -14   0    0.40    0.70
  -1 -14   0    0.50    0.50
  -1 -14   0    0.50    1.30
  -1 -14   0    0.10    1.00
   1  14   0    1.50    1.10
   1  14   0    1.50    0.90
  -1  14   0    0.80    0.80
  -1  14   0    0.10    0.80
   1  14   0   -0.10    0.80
  -1  14   0    0.80    1.30
   1  14   0    0.90    1.10
  -1  14   0    2.70    1.50
   1  14   0   -0.30    0.90
   1  14   0    0.00    0.60
   1  14   0   -0.70    0.80
   1  14   0   -0.40    1.00
  -1  14   0   -0.10    0.70
  -1  14   0    1.20    1.50
  -1  14   0    1.20    1.20
  -1  14   0    1.50    1.40
  -1  14   0   -0.80    1.10
   1  14   0    2.40    1.60
   2 -14   0   16.20    2.00
  -2 -14   0   18.30    1.40
  -2 -14   0   19.30    1.90
   2 -14   0   21.30    2.60
  -2 -14   0   18.40    1.20
  -2 -14   0   17.80    1.90
   2 -14   0   18.00    2.60
   2 -14   0   17.10    2.00
   2  14   0   23.30    2.50
  -2  14   0   24.00    2.30
   2  14   0   23.10    3.20
  -2  14   0   22.30    2.90
   2  14   0   21.20    2.10
  -2  14   0   17.90    4.20
   2  14   0   17.40    2.30
  -2  14   0   15.80    2.10
   2  14   0   18.90    2.60
   2  14   0   25.20    2.00
  -2  14   0   22.70    2.80
   2  14   0   24.10    2.20
  -2  14   0   18.30    2.80
   2  14   0   23.40    2.90
  -2  14   0   19.30    2.00
   2  14   0   18.50    2.00
  -3 -14   0  184.88    7.20
  -3 -14   0  177.78    6.60
   3 -14   0  147.89    7.60
   3 -14   0  158.48    7.20
   3 -14   0  176.48    8.00
   3 -14   0  180.88    7.50
   3  14   0  191.48    8.20
  -3  14   0  168.58    7.60
  -3  14   0  182.98    7.90
   3  14   0  171.28    7.30
   3  14   0  181.48    7.60
   3  14   0  186.18    8.30
  -3  14   0  171.38    9.20
   3  14   0  188.48    7.30
  -3  14   0  168.38    8.60
  -3  14   0  178.58    8.00
   3  14   0  188.38    8.00
   3  14   0  189.18    8.70
  -3  14   0  179.38    8.80
  -3  14   0  184.48    8.60
   3  14   0  182.48    8.20
   3  14   0  192.28    7.60
  -4 -14   0  103.19    3.90
  -4 -14   0   97.09    4.70
   4 -14   0   92.59    5.50
   4 -14   0   93.49    5.00
   4 -14   0  100.69    5.10
   4 -14   0   98.09    5.70
   4  14   0  102.99    5.90
   4  14   0  101.09    5.00
  -4  14   0  100.99    5.20
   4  14   0  108.79    5.60
  -4  14   0  106.99    6.10
   4  14   0   98.39    5.50
  -4  14   0  100.39    5.50
   4  14   0   99.49    4.30
  -4  14   0  103.89    5.40
   4  14   0   99.69    4.80
   4  14   0   99.19    4.90
   4  14   0   99.99    5.40
  -5 -14   0   30.20    1.80
   5 -14   0   35.20    2.90
   5 -14   0   27.00    2.90
   5 -14   0   33.40    2.80
   5 -14   0   29.60    3.10
   5  14   0   27.30    2.50
   5  14   0   29.60    2.90
  -5  14   0   35.50    3.00
   5  14   0   31.40    2.90
   5  14   0   28.60    2.30
   5  14   0   34.30    2.90
  -5  14   0   37.40    3.60
   5  14   0   32.40    3.20
  -5  14   0   33.60    3.00
   6 -14   0   29.50    3.10
  -6 -14   0   32.40    3.80
   6 -14   0   29.70    3.50
  -6 -14   0   31.70    3.10
   6 -14   0   31.70    2.90
   6 -14   0   31.20    2.90
  -6 -14   0   27.30    1.90
   6  14   0   31.60    2.90
   6  14   0   34.40    3.00
  -6  14   0   32.90    3.10
   6  14   0   29.00    2.40
  -6  14   0   30.90    3.60
   6  14   0   35.80    3.00
  -6  14   0   36.30    3.30
   7 -14   0   11.40    2.00
   7 -14   0    6.50    2.20
  -7 -14   0    6.80    1.90
  -7 -14   0    5.80    2.10
   7 -14   0    8.80    2.20
   7 -14   0    9.20    2.10
   7  14   0    8.30    1.70
  -7  14   0    7.70    2.10
  -7  14   0   11.00    2.10
   7  14   0    7.50    1.60
   7  14   0    5.80    1.60
  -7  14   0   12.30    2.30
   7  14   0    5.00    1.30
  -8 -14   0   15.50    2.40
   8 -14   0   18.30    3.20
  -8 -14   0   14.40    2.00
   8 -14   0   15.70    2.50
   8 -14   0   17.90    3.90
  -8 -14   0   18.40    2.90
  -8  14   0   14.70    2.80
  -8  14   0   19.90    3.80
   8  14   0   13.50    2.20
   8  14   0   20.00    2.70
   8  14   0   16.50    2.30
  -8  14   0   20.60    2.90
  -9 -14   0   40.70    4.00
   9 -14   0   35.00    3.40
  -9 -14   0   45.70    3.70
  -9 -14   0   38.30    3.20
   9 -14   0   51.29    4.50
   9 -14   0   37.70    3.40
   9 -14   0   37.50    3.90
   9  14   0   39.60    3.30
   9  14   0   34.00    4.30
   9  14   0   40.20    3.40
   9  14   0   33.60    2.70
  -9  14   0   39.60    3.80
  -9  14   0   41.60    3.80
  -9  14   0   30.40    4.10
 -10 -14   0   12.80    2.60
  10 -14   0   13.60    2.60
  10 -14   0   11.50    2.30
  10 -14   0   12.60    2.60
 -10 -14   0   11.40    2.10
 -10 -14   0   13.90    2.40
  10 -14   0   11.40    2.70
  10  14   0   12.90    2.40
 -10  14   0   16.10    3.00
 -10  14   0   14.00    2.80
  10  14   0   19.20    2.20
 -10  14   0   16.20    2.70
  10  14   0   12.50    1.80
  10  14   0   12.30    2.10
  11 -14   0   54.59    4.20
  11 -14   0   48.30    4.30
  11 -14   0   51.79    4.90
 -11 -14   0   55.69    4.50
  11 -14   0   51.29    4.60
 -11 -14   0   53.59    4.30
 -11 -14   0   46.10    4.40
  11  14   0   51.19    3.60
  11  14   0   51.89    3.10
  11  14   0   59.49    4.30
 -11  14   0   51.29    4.60
 -11  14   0   51.29    5.00
 -11  14   0   45.70    4.30
  11  14   0   60.39    4.00
 -12 -14   0    9.10    2.30
  12 -14   0   13.70    3.00
  12 -14   0   22.00    4.80
  12 -14   0   11.80    2.90
  12  14   0   13.00    2.10
 -12  14   0   15.80    3.30
 -12  14   0   15.90    3.10
 -12  14   0   19.60    3.50
  12  14   0   16.50    2.60
   0 -15   0    8.90    1.70
   0 -15   0    5.70    1.10
   0  15   0    3.50    1.50
   0  15   0    2.50    1.50
   0  15   0    5.00    1.20
   0  15   0    6.80    1.70
   0  15   0    5.80    1.30
   0  15   0    3.40    1.40
   1 -15   0  132.59    6.50
  -1 -15   0  145.39    5.30
  -1 -15   0  133.59    5.40
   1 -15   0  150.18    6.40
   1 -15   0  128.09    5.80
  -1 -15   0  148.99    6.30
  -1 -15   0  161.68    8.60
   1  15   0  142.09    6.40
  -1  15   0  152.38    7.80
   1  15   0  157.38    6.80
  -1  15   0  147.79    7.60
   1  15   0  142.39    8.60
  -1  15   0  151.38    6.50
   1  15   0  156.88    7.20
   1  15   0  142.89    6.80
  -1  15   0  147.19   10.20
   1  15   0  151.48    7.50
   1  15   0  148.59    6.60
  -1  15   0  139.89    6.80
  -1  15   0  146.59    6.70
  -1  15   0  152.08    7.40
   2 -15   0   71.59    4.10
  -2 -15   0   80.49    3.90
   2 -15   0   80.89    4.70
  -2 -15   0   80.39    4.10
   2 -15   0   74.99    4.10
  -2 -15   0   72.89    3.20
   2  15   0   80.19    4.20
  -2  15   0   85.69    4.80
   2  15   0   84.49    4.40
   2  15   0   75.89    4.80
  -2  15   0   81.09    4.40
  -2  15   0   89.89    5.60
   2  15   0   87.09    5.00
   2  15   0   79.59    4.40
  -2  15   0   82.99    5.20
   2  15   0   84.59    4.50
  -2  15   0   82.79    5.20
  -2  15   0   83.29    4.60
   2  15   0   82.19    5.10
  -2  15   0   83.99    5.60
   3 -15   0  247.98   11.60
   3 -15   0  293.47   11.10
  -3 -15   0  279.27   10.20
   3 -15   0  277.37   11.60
  -3 -15   0  307.27   10.90
  -3  15   0  310.37   11.80
  -3  15   0  273.37   11.50
   3  15   0  291.27   11.10
  -3  15   0  296.17   12.80
  -3  15   0  286.37   13.10
   3  15   0  283.07   10.90
  -3  15   0  287.07   11.80
   3  15   0  288.17   11.30
   3  15   0  297.77   12.10
   3  15   0  296.67   11.80
   3  15   0  290.17   11.40
  -3  15   0  315.97   12.70
   3  15   0  295.87   12.00
   4 -15   0  158.68    7.60
  -4 -15   0  184.08    7.50
   4 -15   0  186.08    7.80
   4 -15   0  178.58    8.40
  -4 -15   0  172.58    6.50
   4  15   0  177.28    7.70
   4  15   0  178.08    7.60
  -4  15   0  171.48    8.20
  -4  15   0  186.08    9.20
  -4  15   0  185.08    8.90
   4  15   0  174.68    6.90
  -4  15   0  173.38    8.00
   4  15   0  186.48    8.10
   4  15   0  183.58    8.20
   4  15   0  184.48    8.30
   5 -15   0   46.40    3.60
  -5 -15   0   56.59    3.40
   5 -15   0   51.49    3.50
   5 -15   0   54.49    4.40
   5 -15   0   57.09    3.80
  -5  15   0   61.99    4.70
  -5  15   0   54.19    3.90
   5  15   0   54.09    3.90
   5  15   0   59.29    4.00
   5  15   0   56.49    3.40
  -5  15   0   56.69    4.10
   5  15   0   59.19    3.60
   6 -15   0   40.00    3.20
  -6 -15   0   33.20    2.00
   6 -15   0   37.70    3.20
   6 -15   0   34.70    3.80
   6 -15   0   33.50    3.20
   6  15   0   37.90    2.80
   6  15   0   41.50    3.30
  -6  15   0   33.50    3.30
   6  15   0   33.60    2.50
   6  15   0   32.40    3.00
  -6  15   0   39.10    3.40
  -6  15   0   34.30    3.90
   7 -15   0    3.60    1.80
  -7 -15   0    9.10    1.30
  -7 -15   0    5.10    2.20
   7 -15   0    7.70    1.70
   7 -15   0    7.90    1.70
  -7  15   0    8.70    2.20
   7  15   0    7.70    1.90
   7  15   0    6.80    1.60
   7  15   0   11.30    2.10
   7  15   0    8.20    1.50
  -7  15   0    6.50    1.80
  -7  15   0    5.00    3.60
   8 -15   0    1.20    1.20
   8 -15   0    0.80    1.10
  -8 -15   0   -1.90    1.10
   8 -15   0    2.00    1.60
   8 -15   0    3.20    2.00
  -8 -15   0    0.90    1.10
  -8 -15   0    3.10    1.90
  -8  15   0    1.60    1.40
  -8  15   0   -1.50    1.00
   8  15   0    1.40    1.10
   8  15   0    1.20    1.20
   8  15   0    1.90    1.20
  -8  15   0    1.00    1.70
   9 -15   0   11.10    2.10
  -9 -15   0    8.40    2.30
  -9 -15   0    7.90    2.00
  -9 -15   0    5.90    1.60
   9 -15   0    6.90    2.20
   9 -15   0    9.30    2.10
   9 -15   0   12.10    2.80
  -9  15   0   10.10    2.20
   9  15   0    8.30    1.90
  -9  15   0   10.60    2.60
  -9  15   0   10.40    3.70
   9  15   0   11.60    2.00
   9  15   0   13.10    2.00
  10 -15   0   15.90    3.10
  10 -15   0   16.70    2.90
 -10 -15   0   17.20    3.00
 -10 -15   0   26.60    3.20
  10 -15   0   20.70    3.20
  10 -15   0   27.20    3.00
 -10 -15   0   27.90    3.30
 -10  15   0   23.80    3.70
 -10  15   0   25.20    3.40
 -10  15   0   19.40    3.10
  10  15   0   21.00    2.70
  10  15   0   23.50    2.30
  10  15   0   22.10    3.10
  10  15   0   19.20    2.40
  11 -15   0    8.20    2.40
  11 -15   0    6.00    2.50
  11 -15   0    4.80    1.90
 -11 -15   0    5.50    2.10
  11  15   0    4.70    1.50
 -11  15   0    3.90    2.10
 -11  15   0    4.20    1.90
  11  15   0    4.30    1.40
 -11  15   0    3.30    1.90
  12 -15   0    4.80    2.20
 -12 -15   0   -0.40    2.40
  12 -15   0    8.40    2.20
  12 -15   0    7.20    2.60
 -12  15   0    6.20    2.30
 -12  15   0   10.60    2.80
 -12  15   0    9.50    2.60
   0 -16   0  168.98    7.20
   0 -16   0  157.08    6.40
   0 -16   0  172.28    7.40
   0  16   0  174.38    7.50
   0  16   0  159.78    7.10
   0  16   0  161.58    7.50
   0  16   0  171.68    8.10
   0  16   0  169.88    8.50
   1 -16   0   21.10    2.10
  -1 -16   0   20.60    2.20
  -1 -16   0   21.10    2.30
  -1 -16   0   17.70    1.40
  -1 -16   0   16.10    1.50
   1 -16   0   17.30    1.90
   1 -16   0   19.80    2.60
  -1  16   0   17.00    2.60
  -1  16   0   15.50    2.50
  -1  16   0   16.70    2.00
   1  16   0   18.00    2.40
   1  16   0   12.80    2.50
   1  16   0   23.40    3.10
   1  16   0   23.80    2.40
  -1  16   0   21.90    2.30
  -1  16   0   21.20    3.30
   1  16   0   18.20    1.90
  -1  16   0   19.40    2.30
   1  16   0   19.00    2.60
   1  16   0   19.60    2.20
  -1  16   0   21.30    3.30
   2 -16   0   11.90    2.30
  -2 -16   0   13.10    1.90
   2 -16   0   12.50    1.80
   2 -16   0   11.70    1.90
  -2 -16   0   11.30    1.60
   2  16   0   14.20    1.90
   2  16   0   11.60    2.20
   2  16   0   13.10    2.00
   2  16   0   13.90    2.30
   2  16   0   12.50    2.00
  -2  16   0   12.70    2.10
  -2  16   0   11.40    2.30
   2  16   0   12.90    2.10
  -2  16   0   16.80    2.50
  -2  16   0   10.40    2.30
  -2  16   0   14.80    2.80
   2  16   0   17.10    2.60
   3 -16   0  430.46   16.40
  -3 -16   0  425.06   15.40
   3 -16   0  416.36   15.60
   3 -16   0  433.26   15.90
  -3 -16   0  406.96   14.70
   3  16   0  461.65   17.20
  -3  16   0  436.16   17.60
   3  16   0  446.26   16.90
  -3  16   0  451.45   16.80
   3  16   0  438.36   17.20
   3  16   0  441.86   16.30
  -3  16   0  468.75   17.10
  -3  16   0  435.46   18.00
   3  16   0  434.96   16.10
   3  16   0  450.45   16.50
   3  16   0  426.66   15.90
   4 -16   0   31.80    3.00
  -4 -16   0   28.30    1.90
   4 -16   0   30.00    2.80
  -4 -16   0   28.50    2.50
   4 -16   0   33.20    3.50
   4  16   0   27.70    2.90
   4  16   0   26.20    2.50
  -4  16   0   25.90    3.70
   4  16   0   27.90    3.00
   4  16   0   32.90    2.70
  -4  16   0   31.00    3.00
  -4  16   0   30.90    3.90
   4  16   0   28.00    2.30
   4  16   0   26.90    2.90
  -4  16   0   32.40    3.00
   4  16   0   26.10    2.10
  -5 -16   0   31.80    2.70
   5 -16   0   37.00    3.20
   5 -16   0   36.00    3.70
   5 -16   0   34.80    3.00
  -5  16   0   36.60    3.90
   5  16   0   44.90    3.10
   5  16   0   43.80    3.40
   5  16   0   36.10    2.70
   5  16   0   38.40    3.40
  -5  16   0   44.30    3.60
  -5  16   0   38.10    3.40
   5  16   0   40.40    3.20
  -5  16   0   38.80    4.20
   5  16   0   41.00    2.00
   6 -16   0   52.49    4.20
   6 -16   0   45.50    3.80
   6 -16   0   57.99    4.60
  -6  16   0   60.59    4.90
   6  16   0   44.40    4.80
   6  16   0   46.80    3.20
  -6  16   0   53.19    4.10
  -6  16   0   59.69    4.10
   6  16   0   45.90    3.70
   6  16   0   51.09    3.80
   7 -16   0   35.40    4.00
   7 -16   0   35.30    3.50
   7 -16   0   39.80    3.40
   7  16   0   38.00    3.00
  -7  16   0   39.90    4.20
  -7  16   0   36.20    3.60
   7  16   0   40.70    3.40
  -7  16   0   45.30    3.90
   7  16   0   39.30    3.40
  -8 -16   0    0.50    1.90
   8 -16   0    2.60    1.80
   8 -16   0    2.90    1.40
  -8  16   0    4.50    1.80
   8  16   0    3.20    1.30
  -8  16   0    4.50    2.20
  -8  16   0    7.20    2.20
   8  16   0    2.80    1.30
   9 -16   0    3.20    2.20
   9 -16   0    2.30    1.40
  -9 -16   0    5.40    1.40
  -9 -16   0    3.30    1.60
   9 -16   0    3.80    1.90
  -9 -16   0    3.20    2.20
  -9  16   0    6.40    1.90
  -9  16   0    3.40    1.60
   9  16   0    4.90    1.50
  -9  16   0    8.90    2.60
   9  16   0    3.40    1.40
 -10 -16   0    8.10    2.30
  10 -16   0    7.30    2.40
 -10 -16   0    2.90    1.90
 -10 -16   0    6.60    2.50
  10 -16   0    8.00    2.10
 -10  16   0    4.10    2.30
  10  16   0    4.90    2.40
  10  16   0    6.10    1.80
 -10  16   0    9.30    2.60
 -10  16   0   10.10    2.30
 -11 -16   0    5.30    2.20
  11 -16   0   13.20    4.70
  11 -16   0    6.20    2.40
  11 -16   0   18.40    4.30
 -11  16   0   11.20    2.70
 -11  16   0   12.70    2.80
 -11  16   0   13.20    2.70
   0 -17   0    2.50    1.40
   0 -17   0    1.90    1.00
   0 -17   0    2.30    1.00
   0  17   0    1.70    1.10
   0  17   0    1.10    1.30
   0  17   0    1.60    1.40
   0  17   0    1.40    0.90
   0  17   0    1.20    1.10
   0  17   0    2.50    1.40
  -1 -17   0   32.60    2.60
  -1 -17   0   24.20    1.70
   1 -17   0   28.70    2.30
  -1 -17   0   27.80    1.70
  -1 -17   0   27.60    2.70
   1 -17   0   29.90    3.10
   1 -17   0   25.40    2.50
   1  17   0   28.50    3.20
   1  17   0   36.30    3.00
   1  17   0   27.60    2.70
  -1  17   0   29.70    3.40
   1  17   0   32.40    3.40
   1  17   0   23.90    2.30
  -1  17   0   31.00    3.30
   1  17   0   30.80    3.30
  -1  17   0   33.80    3.00
  -1  17   0   30.80    3.80
  -1  17   0   30.00    3.30
   1  17   0   28.30    2.80
  -1  17   0   26.90    2.80
  -2 -17   0   95.39    4.60
   2 -17   0   97.69    5.10
   2 -17   0   93.29    4.70
  -2 -17   0   97.89    4.90
   2 -17   0   91.49    5.40
  -2  17   0  105.89    6.60
   2  17   0  100.89    5.90
   2  17   0  110.29    5.50
   2  17   0  105.59    6.10
  -2  17   0  100.99    6.20
   2  17   0  105.29    6.10
   2  17   0  109.09    5.40
  -2  17   0  102.19    5.50
   2  17   0   95.49    5.20
  -2  17   0  106.79    5.70
   2  17   0   96.39    5.00
   3 -17   0    0.70    1.20
  -3 -17   0    0.00    0.80
   3 -17   0    0.50    1.60
  -3 -17   0    1.60    1.00
   3 -17   0    0.30    1.00
   3  17   0    0.20    0.90
  -3  17   0    1.80    1.60
  -3  17   0    0.10    1.10
   3  17   0    0.20    1.20
  -3  17   0   -0.60    1.30
   3  17   0   -0.10    0.90
  -3  17   0   -1.00    1.00
   3  17   0    0.50    1.10
   3  17   0    0.70    0.90
   3  17   0    1.30    1.10
   3  17   0   -1.10    1.00
   4 -17   0   37.40    3.20
   4 -17   0   38.70    3.20
   4 -17   0   34.20    3.70
  -4 -17   0   43.40    3.00
  -4 -17   0   37.50    2.20
   4  17   0   42.60    3.60
  -4  17   0   44.30    3.70
   4  17   0   40.50    2.60
   4  17   0   39.30    2.80
  -4  17   0   37.10    3.90
   4  17   0   38.10    3.40
  -4  17   0   43.20    4.30
  -4  17   0   42.50    3.50
   4  17   0   38.90    3.50
   5 -17   0   25.40    2.80
  -5 -17   0   19.10    2.30
   5 -17   0   24.50    3.80
  -5  17   0   21.50    3.30
   5  17   0   21.70    2.90
   5  17   0   22.90    2.70
   5  17   0   27.60    3.40
  -5  17   0   22.40    3.20
   5  17   0   24.20    2.80
   5  17   0   24.50    2.50
   5  17   0   20.40    1.40
   5  17   0   22.00    2.40
   6 -17   0   10.20    2.20
   6 -17   0    9.20    1.90
   6 -17   0    8.80    2.50
  -6  17   0   10.10    2.00
   6  17   0    7.90    1.80
  -6  17   0   12.70    2.80
   6  17   0   10.20    1.70
   6  17   0    9.50    1.80
   6  17   0    8.60    2.00
  -6  17   0    8.40    1.90
   7 -17   0   -1.40    1.40
   7 -17   0    0.50    1.60
   7 -17   0    1.50    1.30
   7  17   0    1.70    1.10
   7  17   0    1.30    1.20
   7  17   0    0.30    0.90
  -7  17   0    1.50    1.40
  -7  17   0   -0.50    1.30
   7  17   0    2.20    1.10
  -7  17   0    3.20    1.90
   8 -17   0   17.60    3.20
   8 -17   0   18.90    2.80
   8 -17   0   14.10    2.70
  -8  17   0   19.50    3.00
   8  17   0   19.00    2.40
   8  17   0   26.30    3.40
   8  17   0   22.60    2.80
  -8  17   0   22.30    3.20
  -8  17   0   18.70    3.50
   9 -17   0    6.50    2.00
   9 -17   0    9.70    2.80
   9 -17   0    8.80    2.40
   9  17   0    8.70    1.90
  -9  17   0    9.20    2.20
  -9  17   0    5.00    2.20
   9  17   0    8.90    1.80
   9  17   0    6.40    1.80
  -9  17   0    9.00    2.30
  10 -17   0    1.10    1.70
  10 -17   0    0.00    2.00
  10 -17   0    0.80    1.40
  10  17   0    0.00    1.00
 -10  17   0    3.40    2.00
 -10  17   0   -1.20    1.30
 -10  17   0    0.70    1.50
  11 -17   0   28.80    4.10
  11 -17   0   31.70    4.00
  11 -17   0   28.00    4.00
 -11  17   0   28.50    4.10
 -11  17   0   36.60    4.60
   0 -18   0  118.29    5.80
   0 -18   0  122.89    5.80
   0 -18   0  108.29    4.70
   0  18   0  116.69    6.20
   0  18   0  121.39    6.40
   0  18   0  113.59    7.00
   0  18   0  134.19    8.40
   0  18   0  113.09    6.90
   0  18   0  117.69    6.40
   1 -18   0   21.40    2.50
  -1 -18   0   21.20    2.40
  -1 -18   0   21.00    1.50
   1 -18   0   25.50    3.00
  -1 -18   0   21.80    1.50
   1 -18   0   29.60    2.30
  -1 -18   0   26.10    2.50
   1  18   0   25.50    3.10
  -1  18   0   24.20    3.70
   1  18   0   31.80    3.50
   1  18   0   23.20    3.10
  -1  18   0   30.70    5.80
   1  18   0   27.90    3.60
   1  18   0   28.60    2.80
  -1  18   0   25.20    2.70
  -1  18   0   33.70    3.40
   1  18   0   27.60    2.80
  -2 -18   0    2.40    1.20
  -2 -18   0    4.30    1.20
   2 -18   0    1.70    1.10
   2 -18   0    3.80    1.90
   2 -18   0    2.50    1.20
   2  18   0    5.20    1.70
   2  18   0    3.80    1.40
   2  18   0    1.50    1.30
   2  18   0    4.00    1.90
   2  18   0    3.90    1.60
  -2  18   0    3.80    1.70
  -2  18   0    3.50    1.70
   2  18   0    7.00    1.60
  -2  18   0    4.10    1.90
  -2  18   0    2.50    1.40
   3 -18   0   96.79    5.20
  -3 -18   0  117.49    5.50
  -3 -18   0  106.69    5.00
   3 -18   0  104.79    6.20
   3 -18   0  107.99    5.60
  -3  18   0  121.09    7.40
   3  18   0  113.99    6.50
   3  18   0  115.69    5.90
  -3  18   0  136.69    7.40
   3  18   0  123.29    7.30
  -3  18   0  117.29    6.50
  -3  18   0  120.39    6.40
   3  18   0  120.09    6.10
   3  18   0  106.89    5.50
  -4 -18   0    3.50    1.30
   4 -18   0    5.30    3.70
  -4 -18   0    4.80    1.00
   4 -18   0    6.90    2.50
   4 -18   0    4.60    1.60
  -4  18   0    2.10    1.60
   4  18   0    7.40    1.90
   4  18   0    3.90    1.70
   4  18   0    5.80    1.70
   4  18   0    6.80    1.30
   4  18   0    5.50    1.50
  -4  18   0    6.00    1.80
  -4  18   0    5.50    1.90
   4  18   0    5.60    1.50
   5 -18   0   24.50    3.50
   5 -18   0   28.30    2.90
   5 -18   0   32.80    3.10
  -5 -18   0   29.90    2.70
  -5  18   0   28.30    3.40
  -5  18   0   27.70    3.20
   5  18   0   37.40    2.90
   5  18   0   28.00    3.10
   5  18   0   26.40    1.70
   5  18   0   28.90    2.80
   5  18   0   29.90    3.10
  -5  18   0   25.60    3.70
   6 -18   0   13.60    2.40
   6 -18   0   11.40    2.10
   6  18   0   11.30    2.30
   6  18   0   10.30    1.90
  -6  18   0    6.20    2.20
  -6  18   0    9.70    2.20
   6  18   0   13.00    2.00
   6  18   0   14.80    2.50
   6  18   0    8.00    1.80
  -6  18   0   12.00    2.40
   7 -18   0    7.80    1.90
   7 -18   0    4.70    2.10
   7 -18   0    6.30    1.90
   7  18   0    9.00    1.70
  -7  18   0    7.70    2.40
   7  18   0    7.20    1.80
   7  18   0    5.70    1.70
   7  18   0    8.20    1.80
  -7  18   0   13.80    2.80
  -7  18   0    8.40    2.00
   8 -18   0   34.70    3.50
   8 -18   0   32.80    4.30
   8 -18   0   30.70    3.60
  -8  18   0   39.60    4.40
  -8  18   0   37.20    3.90
   8  18   0   37.40    3.10
   8  18   0   32.00    3.00
   8  18   0   27.90    3.10
  -8  18   0   35.40    3.90
   8  18   0   30.20    3.10
   9 -18   0   24.20    3.50
   9 -18   0   29.50    3.70
   9 -18   0   27.20    4.10
  -9  18   0   26.40    3.80
  -9  18   0   34.00    4.80
  -9  18   0   27.70    3.70
   9  18   0   27.40    3.20
   9  18   0   26.70    2.80
  10 -18   0   18.40    3.40
  10 -18   0   18.10    4.00
  10 -18   0   18.30    3.10
  10  18   0   14.30    2.20
 -10  18   0   17.30    3.00
 -10  18   0   19.10    3.70
 -10  18   0   18.00    3.20
   0 -19   0    2.40    1.20
   0 -19   0    1.80    1.30
   0 -19   0    3.30    0.90
   0  19   0    1.30    1.60
   0  19   0    0.80    1.20
   0  19   0    3.40    1.70
  -1 -19   0   18.40    2.30
   1 -19   0   16.50    2.00
   1 -19   0   19.80    2.50
   1 -19   0   21.20    2.90
  -1 -19   0   19.00    2.40
   1  19   0   19.40    2.50
   1  19   0   19.00    3.10
  -1  19   0   20.60    3.10
  -1  19   0   20.00    2.80
   1  19   0   25.00    2.70
   1  19   0   23.60    3.30
  -1  19   0   21.30    2.70
  -1  19   0   19.30    3.20
   1  19   0   23.80    3.00
   2 -19   0    2.50    1.70
   2 -19   0    2.70    1.20
  -2 -19   0    3.30    1.20
  -2 -19   0    5.20    1.30
   2 -19   0    2.70    1.30
  -2  19   0    2.50    1.90
   2  19   0    3.20    1.70
  -2  19   0    0.90    1.30
   2  19   0    2.30    1.40
   2  19   0    1.80    1.10
  -2  19   0    2.90    1.50
   2  19   0    0.30    1.10
   3 -19   0  102.89    5.10
  -3 -19   0  101.19    4.70
  -3 -19   0  100.69    5.30
   3  19   0  100.69    5.80
   3  19   0  103.39    5.40
  -3  19   0  115.59    6.50
  -3  19   0  111.49    7.00
   3  19   0  118.59    5.90
   3  19   0  112.69    6.50
  -3  19   0  120.89    7.50
   3  19   0  117.19    6.60
   3  19   0  110.69    6.50
  -3  19   0  103.89    6.10
   4 -19   0    2.50    1.90
  -4 -19   0    4.10    1.30
   4 -19   0    2.80    1.40
  -4 -19   0    3.60    1.00
   4 -19   0    3.00    1.40
   4  19   0    6.10    1.80
   4  19   0    6.50    1.60
   4  19   0    3.20    1.00
   4  19   0    1.50    1.50
  -4  19   0    4.00    1.60
   4  19   0    3.10    1.40
  -4  19   0    5.20    1.50
  -4  19   0    4.10    1.80
   4  19   0    4.90    1.60
  -5 -19   0   29.90    2.70
   5 -19   0   27.60    3.30
   5 -19   0   27.50    3.70
   5 -19   0   29.10    3.10
   5  19   0   38.30    3.10
  -5  19   0   40.20    3.70
  -5  19   0   35.60    3.50
  -5  19   0   35.90    4.60
   5  19   0   35.80    3.10
   5  19   0   33.00    2.00
   5  19   0   37.10    3.50
   5  19   0   38.70    3.70
   5  19   0   34.10    4.30
   6 -19   0   19.40    3.40
   6 -19   0   17.00    2.70
   6 -19   0   17.90    2.70
   6  19   0   23.80    2.70
   6  19   0   15.70    2.60
   6  19   0   16.30    2.60
   6  19   0   18.60    2.60
  -6  19   0   13.90    2.70
  -6  19   0   17.80    2.80
  -6  19   0   15.50    3.00
   6  19   0   17.00    2.40
   7 -19   0    7.10    2.60
   7 -19   0    8.30    1.90
   7  19   0    6.60    1.60
  -7  19   0   10.70    3.00
   7  19   0    4.10    1.70
   7  19   0    7.40    2.00
  -7  19   0    5.70    1.90
   7  19   0    9.80    2.10
  -7  19   0    5.00    2.00
   7  19   0   10.00    1.80
   8 -19   0    3.60    1.80
   8 -19   0    5.00    2.00
   8 -19   0    3.20    2.20
  -8  19   0    4.20    2.10
   8  19   0    2.00    1.30
   8  19   0    2.30    1.30
   8  19   0   -0.10    1.40
  -8  19   0    1.70    1.60
  -8  19   0    2.10    1.90
   9 -19   0   19.40    3.60
   9 -19   0   17.90    3.10
   9 -19   0   12.80    4.30
  -9  19   0   23.70    4.00
   9  19   0   14.80    2.50
  -9  19   0   20.10    3.90
  -9  19   0   17.00    3.10
   9  19   0   12.40    2.20
   0 -20   0  152.18    5.90
   0 -20   0  157.08    7.30
   0 -20   0  156.38    6.60
   0 -20   0  151.38    7.20
   0  20   0  166.38    8.20
   0  20   0  177.88    9.10
   0  20   0  165.08    8.00
   0  20   0  163.98    9.10
   1 -20   0   41.20    3.80
   1 -20   0   49.90    3.90
  -1 -20   0   41.80    3.40
   1 -20   0   45.50    2.80
  -1 -20   0   45.20    3.40
   1  20   0   56.19    4.70
   1  20   0   49.40    4.40
   1  20   0   52.29    3.90
   1  20   0   49.99    3.90
  -1  20   0   49.10    3.80
  -1  20   0   50.29    4.00
  -1  20   0   43.40    4.40
  -1  20   0   44.50    4.50
   2 -20   0   23.90    2.90
   2 -20   0   25.00    3.80
  -2 -20   0   23.10    2.50
  -2 -20   0   25.50    2.60
   2  20   0   27.40    2.90
   2  20   0   27.70    3.70
   2  20   0   29.00    2.70
  -2  20   0   23.40    3.10
   2  20   0   24.60    2.70
   2  20   0   26.90    3.60
  -2  20   0   27.40    3.30
  -2  20   0   23.60    3.60
  -2  20   0   22.40    3.60
  -3 -20   0   16.40    2.40
   3 -20   0   23.90    2.70
   3 -20   0   20.10    3.10
   3 -20   0   22.20    2.50
  -3 -20   0   22.20    2.10
   3  20   0   23.50    2.40
   3  20   0   22.10    3.30
   3  20   0   19.60    3.10
  -3  20   0   22.20    3.50
   3  20   0   24.00    2.70
  -3  20   0   24.90    3.20
   3  20   0   20.00    3.20
  -3  20   0   26.20    3.10
   3  20   0   24.60    2.80
   4 -20   0   15.80    2.30
   4 -20   0   19.30    2.60
  -4 -20   0   14.80    2.20
   4  20   0   17.00    1.90
  -4  20   0   29.80    4.40
   4  20   0   17.90    2.70
  -4  20   0   13.00    2.40
   4  20   0   18.30    3.20
   4  20   0   18.50    2.50
  -4  20   0   16.10    2.60
   4  20   0   15.90    2.30
   5 -20   0    2.30    1.40
   5 -20   0    2.40    1.90
  -5 -20   0    2.70    1.20
   5  20   0    3.30    1.80
   5  20   0    8.90    2.10
  -5  20   0    2.20    1.80
   5  20   0    4.50    1.60
  -5  20   0    6.20    1.90
  -5  20   0    3.90    1.80
   5  20   0    3.40    1.50
   5  20   0    4.60    1.80
   6 -20   0    0.30    1.80
   6 -20   0    1.20    1.30
   6 -20   0    3.00    1.70
  -6  20   0    3.40    2.10
   6  20   0   -0.70    0.90
  -6  20   0    2.80    1.60
   6  20   0    0.80    1.60
  -6  20   0    0.60    1.30
   6  20   0    2.20    1.20
   6  20   0    2.80    1.70
   6  20   0    1.90    1.30
   7 -20   0   27.00    3.40
   7 -20   0   22.40    3.50
   7 -20   0   20.60    3.10
   7  20   0   30.80    3.50
  -7  20   0   23.00    3.40
   7  20   0   30.20    2.90
   7  20   0   25.30    2.70
  -7  20   0   20.50    3.10
  -7  20   0   20.70    3.60
   8 -20   0   16.00    2.70
   8 -20   0   18.00    3.00
  -8  20   0   11.60    2.70
   8  20   0    9.70    2.30
   8  20   0   17.60    2.40
   8  20   0   16.30    2.50
  -8  20   0   17.20    3.90
  -8  20   0   18.50    3.20
   0 -21   0    3.80    1.60
   0  21   0    2.80    1.70
   0  21   0    0.60    1.20
   0  21   0    2.80    1.70
   0  21   0   -0.90    1.20
   1 -21   0    1.00    1.10
   1 -21   0    2.90    1.60
   1 -21   0    0.20    0.90
   1 -21   0    2.10    1.00
  -1 -21   0    2.10    1.40
  -1  21   0   -0.60    1.50
  -1  21   0    0.50    1.10
   1  21   0    1.20    1.20
  -1  21   0    2.30    1.50
   1  21   0    3.30    1.70
   1  21   0    1.00    1.20
   1  21   0    0.60    1.50
  -1  21   0    1.40    1.60
   2 -21   0   59.79    4.50
   2 -21   0   59.79    4.30
  -2 -21   0   56.99    4.50
  -2 -21   0   65.49    3.80
   2  21   0   70.89    4.70
   2  21   0   63.19    4.20
  -2  21   0   71.39    5.00
   2  21   0   58.79    5.00
   2  21   0   62.49    4.50
   2  21   0   66.09    5.10
  -2  21   0   71.09    5.60
  -2  21   0   64.59    4.70
  -2  21   0   65.09    5.70
   3 -21   0    7.90    1.90
  -3 -21   0    4.70    1.60
   3 -21   0    2.50    2.00
  -3 -21   0    5.10    1.30
   3 -21   0    7.10    1.60
   3  21   0    5.10    2.00
   3  21   0    3.50    1.60
  -3  21   0    5.50    1.80
  -3  21   0    4.60    1.70
   3  21   0    6.70    1.70
  -3  21   0    7.60    2.30
   3  21   0    5.60    2.10
   4 -21   0    9.00    2.30
   4 -21   0    6.60    1.70
   4 -21   0    8.20    2.00
  -4 -21   0    8.00    2.50
  -4  21   0   13.10    2.70
  -4  21   0    6.20    1.90
   4  21   0    9.40    1.90
   4  21   0    7.40    2.20
   4  21   0    9.70    1.40
   4  21   0    8.00    2.10
   4  21   0    9.90    1.90
  -4  21   0    5.20    2.40
   5 -21   0   19.00    3.20
   5 -21   0   17.80    2.50
  -5 -21   0   21.20    3.20
   5 -21   0   18.30    2.90
  -5  21   0   16.60    2.90
  -5  21   0   20.20    3.80
  -5  21   0   15.40    2.80
   5  21   0   15.10    2.80
   5  21   0   18.70    2.90
   5  21   0   20.20    2.60
   5  21   0   16.40    3.00
   6 -21   0    5.80    1.90
   6 -21   0    8.30    2.50
   6 -21   0   10.80    2.20
   6  21   0   10.60    2.00
   6  21   0    9.90    2.00
   6  21   0   11.50    2.40
  -6  21   0   11.10    2.40
  -6  21   0   13.30    2.70
  -6  21   0   16.50    3.50
   7 -21   0    2.80    1.50
   7 -21   0    1.50    1.60
   7 -21   0   -0.20    2.20
  -7  21   0    2.20    1.80
   7  21   0    1.60    1.20
   7  21   0    2.00    1.60
   7  21   0    0.50    1.20
  -7  21   0    5.00    2.00
   0 -22   0  106.09    5.90
   0 -22   0  109.89    5.90
   0  22   0  123.29    7.70
   0  22   0  102.99    9.40
   0  22   0  125.29    6.70
   0  22   0  118.59    6.90
  -1 -22   0    5.00    1.70
   1 -22   0    2.20    1.30
  -1 -22   0    4.80    1.60
   1 -22   0    3.60    1.10
   1 -22   0    4.50    1.00
   1 -22   0    3.70    1.80
   1  22   0    3.50    1.50
  -1  22   0    1.40    1.90
   1  22   0    5.80    2.00
  -1  22   0    9.40    2.20
  -1  22   0    3.10    1.80
   1  22   0    5.30    2.00
   1  22   0    4.90    1.80
  -1  22   0    5.80    1.80
  -2 -22   0    3.00    1.30
   2 -22   0    5.10    1.70
   2 -22   0    4.80    1.90
  -2 -22   0    4.40    1.60
  -2  22   0    4.60    1.50
   2  22   0    6.20    1.90
  -2  22   0    4.20    1.90
   2  22   0    4.80    1.60
   2  22   0    4.80    2.30
   2  22   0    1.00    1.80
  -2  22   0    3.70    2.00
   3 -22   0    2.90    1.80
  -3 -22   0    1.30    1.20
   3 -22   0    1.90    1.20
   3 -22   0   -1.10    1.10
  -3  22   0   -2.50    1.00
   3  22   0    2.50    1.50
   3  22   0    0.30    1.10
   3  22   0    0.30    1.50
  -3  22   0    0.00    1.00
  -3  22   0    2.20    1.90
  -4 -22   0   24.80    2.70
   4 -22   0   17.70    2.40
   4 -22   0   23.60    3.10
   4 -22   0   23.60    3.60
  -4  22   0   14.70    3.20
   4  22   0   20.50    2.90
   4  22   0   24.40    3.80
  -4  22   0   15.90    2.50
  -4  22   0   16.60    2.90
   4  22   0   22.30    2.80
   5 -22   0   37.70    3.40
   5 -22   0   28.90    4.00
   5 -22   0   31.00    3.50
  -5  22   0   38.90    3.90
  -5  22   0   42.60    4.20
   5  22   0   35.40    4.30
   5  22   0   33.00    3.50
   5  22   0   39.80    3.90
   6 -22   0    5.10    1.90
   6 -22   0    3.30    2.20
   6  22   0    2.10    1.50
   6  22   0    3.50    1.50
  -6  22   0    4.30    2.00
  -6  22   0    1.90    1.80
   6  22   0    4.10    1.90
  -6  22   0    2.90    1.60
   0 -23   0   -0.40    1.10
   0 -23   0    1.10    1.40
   0  23   0    0.60    1.40
   0  23   0   -1.40    1.00
   0  23   0    1.10    1.80
  -1 -23   0   10.80    2.00
   1 -23   0    7.00    2.10
   1 -23   0   15.60    2.40
   1  23   0   15.80    2.80
  -1  23   0   13.70    2.50
   1  23   0    9.30    2.60
  -1  23   0   17.10    3.40
   1  23   0   15.10    2.70
  -1  23   0   14.90    2.70
   2 -23   0   -0.30    1.10
  -2 -23   0    1.30    1.20
  -2 -23   0    1.00    1.30
   2 -23   0    0.20    1.70
  -2  23   0    2.60    1.40
   2  23   0    1.20    1.60
  -2  23   0    3.20    1.80
   2  23   0    3.60    1.50
   3 -23   0   72.59    5.30
  -3 -23   0   72.79    4.10
  -3 -23   0   75.39    4.70
   3 -23   0   72.59    4.10
   3 -23   0   70.69    5.00
  -3  23   0   75.59    5.60
   3  23   0   76.79    5.90
   3  23   0   76.09    5.50
  -3  23   0   72.49    7.00
   3  23   0   71.19    6.10
   4 -23   0   21.40    2.90
  -4 -23   0   16.60    2.40
   4 -23   0   15.50    3.00
   4 -23   0   17.80    2.40
  -4  23   0   28.80    4.20
   4  23   0   14.70    2.50
   4  23   0   26.30    3.90
   4  23   0   21.80    3.30
  -4  23   0   22.80    3.90
  -4  23   0   19.20    3.60
   5 -23   0    1.30    2.20
   5 -23   0    2.20    1.50
  -5  23   0    2.40    2.30
  -5  23   0    5.10    1.80
  -5  23   0   10.50    2.50
   5  23   0    8.30    3.20
   5  23   0    6.10    1.80
   5  23   0    6.30    1.80
   0 -24   0   19.90    2.80
   0 -24   0   20.10    2.80
   0  24   0   23.70    3.70
   0  24   0   19.50    3.00
   0  24   0   28.10    4.30
  -1 -24   0   17.50    2.70
  -1 -24   0   21.50    2.90
   1 -24   0   21.70    3.00
   1 -24   0   17.10    2.80
  -1  24   0   24.10    3.40
   1  24   0   23.90    3.20
  -1  24   0   28.50    4.20
  -1  24   0   21.00    3.20
   1  24   0   23.20    4.00
   1  24   0   22.60    4.90
  -2 -24   0   17.00    2.40
   2 -24   0   17.10    2.60
  -2 -24   0   16.10    2.50
   2 -24   0   14.80    2.70
   2  24   0   16.70    2.70
   2  24   0   14.10    3.20
   2  24   0   18.70    2.80
  -2  24   0   23.00    3.60
  -2  24   0   15.60    3.30
  -2  24   0   19.00    3.00
  15   0  -1    6.40    1.70
 -15   0   1    8.10    2.20
  15   0  -1    8.40    2.20
  15   0  -1    4.70    2.20
  14   0  -1  186.48    9.40
  14   0  -1  182.98    8.50
  14   0  -1  201.58    9.10
 -14   0   1  207.68    9.50
  14   0  -1  187.38    8.20
  13   0  -1   25.80    2.60
  13   0  -1   28.00    2.90
  13   0  -1   27.30    2.70
 -13   0   1   30.90    3.10
  13   0  -1   32.70    3.70
 -13   0   1   26.80    2.90
 -13   0   1   21.50    3.20
  12   0  -1   -1.20    0.60
 -12   0   1    1.30    1.00
 -12   0   1    0.80    1.30
  12   0  -1    0.20    1.00
 -12   0   1    1.00    1.10
  12   0  -1    0.00    1.00
  11   0  -1   51.39    3.90
 -11   0   1   44.70    3.50
  11   0  -1   46.10    3.30
 -11   0   1   48.40    3.60
  11   0  -1   45.90    3.20
 -11   0   1   48.00    3.60
 -11   0   1   52.19    3.40
  11   0  -1   46.10    3.40
  10   0  -1   29.80    2.50
 -10   0   1   28.60    2.70
  10   0  -1   30.80    2.90
  10   0  -1   25.30    2.40
  10   0  -1   35.40    3.20
  10   0  -1   22.50    2.40
 -10   0   1   25.50    2.90
 -10   0   1   31.10    2.80
 -10   0   1   28.30    2.80
  -9   0   1   -1.50    0.80
   9   0  -1    0.30    1.10
   9   0  -1   -0.20    0.70
  -9   0   1   -1.50    0.90
  -9   0   1    0.10    0.80
   9   0  -1    1.40    1.10
   9   0  -1    0.80    0.90
  -9   0   1   -0.90    1.10
   9   0  -1    1.00    0.90
  -9   0   1    0.50    1.20
  -8   0   1   -1.20    0.60
  -8   0   1    0.40    0.90
   8   0  -1   -0.60    0.70
   8   0  -1   -0.70    0.50
  -8   0   1   -0.20    0.70
   8   0  -1    0.00    0.90
   8   0  -1    0.10    0.80
  -8   0   1    2.70    1.20
   8   0  -1    0.20    0.80
   7   0  -1   13.90    1.60
   7   0  -1   16.60    1.70
   7   0  -1   16.80    2.10
  -7   0   1   13.50    1.80
  -7   0   1   13.70    1.80
  -7   0   1   14.00    1.80
   7   0  -1   17.80    1.70
  -7   0   1   19.20    2.20
   7   0  -1   17.60    2.50
   6   0  -1 1087.29   35.10
  -6   0   1 1110.59   35.40
   6   0  -1 1013.00   34.80
   6   0  -1 1017.80   35.00
  -6   0   1 1027.70   34.90
   6   0  -1 1056.09   34.60
   6   0  -1 1015.70   35.20
  -6   0   1 1019.50   35.00
  -5   0   1    1.00    0.80
   5   0  -1    0.30    0.60
   5   0  -1   -0.70    0.60
   5   0  -1   -0.10    0.80
   5   0  -1   -0.40    0.50
  -5   0   1    0.30    0.60
  -5   0   1    0.50    0.80
   5   0  -1    1.80    0.90
  -5   0   1    2.00    1.00
  -5   0   1    0.10    0.60
  -4   0   1  106.69    4.50
  -4   0   1  111.59    4.50
  -4   0   1  115.29    4.40
  -4   0   1  107.19    3.80
  -4   0   1  109.09    4.60
   4   0  -1  113.09    4.70
   4   0  -1  106.29    4.20
   4   0  -1  110.19    4.50
   4   0  -1  104.49    4.40
   4   0  -1  117.49    4.50
   3   0  -1    8.40    1.00
  -3   0   1   11.40    1.10
   3   0  -1   11.60    0.90
   3   0  -1   11.00    1.00
  -3   0   1   11.30    1.00
  -3   0   1   10.30    1.10
  -3   0   1    8.90    1.00
   3   0  -1   12.10    1.30
  -3   0   1   11.00    0.70
  -3   0   1    9.90    1.10
   3   0  -1    9.30    1.00
   1   0  -1  113.09    3.80
  -1   0   1  109.59    3.80
   1   0  -1  105.79    3.80
  -1   0   1  111.29    3.90
  -1   0   1  108.89    3.90
   2   0   1  211.38    7.40
   2   0   1  244.18    7.80
  -2   0  -1  240.08    7.90
   2   0   1  214.58    7.30
  -2   0  -1  227.18    7.60
  -2   0  -1  202.18    7.40
   2   0   1  212.38    7.30
   2   0   1  223.58    7.60
  -2   0  -1  210.38    7.30
  -3   0  -1  549.15   18.90
  -3   0  -1  594.24   19.10
  -3   0  -1  633.84   19.50
   3   0   1  553.24   18.60
  -3   0  -1  566.24   18.60
   3   0   1  550.84   19.00
   3   0   1  560.44   18.80
   3   0   1  554.34   18.90
   3   0   1  595.24   19.10
  -4   0  -1   42.80    2.20
  -4   0  -1   40.10    2.20
   4   0   1   48.20    2.50
   4   0   1   40.40    2.20
   4   0   1   46.60    2.30
   4   0   1   39.90    2.00
   4   0   1   40.70    2.00
  -4   0  -1   45.30    2.60
   5   0   1   22.40    1.60
  -5   0  -1   21.20    1.80
   5   0   1   25.60    1.90
   5   0   1   26.00    1.90
   5   0   1   26.00    2.10
  -5   0  -1   23.60    1.60
  -5   0  -1   28.20    2.30
   5   0   1   22.80    1.50
   6   0   1  158.48    6.20
  -6   0  -1  179.08    7.40
   6   0   1  177.38    6.60
   6   0   1  148.49    6.70
   6   0   1  159.58    6.40
  -6   0  -1  155.88    6.40
   6   0   1  174.48    6.90
   7   0   1   16.00    1.50
  -7   0  -1   14.40    2.20
   7   0   1   16.10    1.80
  -7   0  -1   12.40    1.60
  -7   0  -1   14.70    1.80
   7   0   1   15.20    1.50
   7   0   1   15.50    1.70
  -8   0  -1   77.09    4.00
  -8   0  -1   69.59    3.80
  -8   0  -1   68.99    3.70
   8   0   1   74.09    3.60
   8   0   1   69.89    3.70
   8   0   1   70.79    4.00
  -8   0  -1   78.09    4.80
   8   0   1   80.99    3.90
   8   0   1   77.19    4.30
  -9   0  -1   25.20    3.00
  -9   0  -1   24.20    2.40
   9   0   1   19.50    1.90
   9   0   1   23.90    2.20
   9   0   1   21.80    2.20
   9   0   1   29.90    2.80
  -9   0  -1   23.30    2.20
  -9   0  -1   23.90    2.10
   9   0   1   22.80    1.90
  10   0   1   64.89    3.70
 -10   0  -1   66.49    3.90
  10   0   1   68.29    3.60
 -10   0  -1   61.39    3.90
  10   0   1   62.49    3.90
 -10   0  -1   63.49    3.80
  10   0   1   61.49    4.30
 -11   0  -1   24.70    2.50
 -11   0  -1   23.00    2.30
 -11   0  -1   17.80    2.40
  11   0   1   22.20    2.20
  11   0   1   25.00    3.20
  11   0   1   25.30    2.60
  11   0   1   20.70    2.60
  11   0   1   17.80    2.80
 -12   0  -1   33.00    3.00
  12   0   1   38.50    2.90
  12   0   1   35.30    2.90
 -12   0  -1   36.00    3.30
  12   0   1   38.10    3.50
  12   0   1   38.90    3.10
  12   0   1   37.30    4.30
 -12   0  -1   40.70    3.20
 -13   0  -1    3.90    1.50
  13   0   1    4.00    1.60
 -13   0  -1    2.20    1.30
 -13   0  -1    0.00    1.40
  13   0   1    4.40    1.50
  13   0   1    5.90    2.00
  13   0   1    5.80    1.50
  13   0   1    4.20    1.20
 -14   0  -1    8.50    1.90
 -14   0  -1   10.20    2.20
  14   0   1   10.60    1.70
  14   0   1    5.60    1.70
  14   0   1    9.00    2.20
  14   0   1    7.90    2.20
  14   0   1    8.40    1.70
  15   0   1   34.70    3.80
  15   0   1   27.70    3.90
  15   0   1   36.90    3.10
 -15   0  -1   28.10    3.40
  15  -1  -1   12.30    2.20
 -15  -1   1   14.30    2.50
  15  -1  -1   17.20    3.10
  15  -1  -1   15.50    2.90
 -15   1   1   13.90    2.70
  15   1  -1   15.10    3.00
  15   1  -1   15.50    2.10
  14  -1  -1    4.30    1.80
  14  -1  -1    5.60    1.50
 -14  -1   1   10.00    2.50
  14  -1  -1    9.20    1.90
  14  -1  -1    5.00    1.60
 -14  -1   1    4.50    1.80
  14  -1  -1    5.20    2.10
 -14  -1   1    5.80    2.00
  14   1  -1    4.60    1.60
 -14   1   1    7.80    2.10
  14   1  -1    5.30    1.80
  14   1  -1    4.50    1.40
  14   1  -1    7.90    2.40
 -13  -1   1   57.59    4.20
  13  -1  -1   56.69    4.60
  13  -1  -1   58.79    3.80
  13  -1  -1   49.50    3.80
 -13  -1   1   58.39    4.10
  13  -1  -1   53.59    3.70
 -13   1   1   54.19    4.30
  13   1  -1   58.29    4.00
  13   1  -1   57.99    3.80
  13   1  -1   53.79    3.40
  13   1  -1   51.49    4.40
  12  -1  -1   29.30    3.30
  12  -1  -1   24.50    2.50
 -12  -1   1   19.00    3.50
 -12  -1   1   25.60    2.80
  12  -1  -1   23.20    2.60
  12  -1  -1   24.70    2.50
 -12  -1   1   24.40    2.90
  12   1  -1   21.00    2.50
  12   1  -1   22.70    3.40
 -12   1   1   29.90    3.00
  12   1  -1   26.10    2.40
 -12   1   1   26.30    3.10
  12   1  -1   25.40    2.50
 -12   1   1   31.00    4.60
 -12   1   1   28.20    2.80
  11  -1  -1   20.50    2.30
  11  -1  -1   22.90    2.50
 -11  -1   1   25.40    2.70
 -11  -1   1   29.20    2.70
 -11  -1   1   25.60    2.90
  11  -1  -1   20.20    2.90
  11  -1  -1   24.70    2.50
  11   1  -1   25.70    2.50
 -11   1   1   24.00    2.90
  11   1  -1   30.00    2.40
  11   1  -1   31.00    3.20
 -11   1   1   25.10    2.60
 -11   1   1   28.30    3.80
  11   1  -1   22.80    2.40
 -10  -1   1   65.89    4.00
 -10  -1   1   62.19    4.00
 -10  -1   1   62.49    3.90
 -10  -1   1   65.99    3.80
  10  -1  -1   66.49    3.80
  10  -1  -1   57.89    3.80
  10  -1  -1   60.09    4.20
  10  -1  -1   69.49    3.90
  10  -1  -1   57.79    4.20
  10   1  -1   62.19    3.70
  10   1  -1   69.79    4.40
 -10   1   1   57.29    4.00
 -10   1   1   66.69    4.30
  10   1  -1   63.39    3.90
  10   1  -1   66.49    4.30
  10   1  -1   60.09    3.40
 -10   1   1   66.19    4.10
 -10   1   1   67.09    4.00
  -9  -1   1   11.70    2.30
   9  -1  -1    4.80    2.40
   9  -1  -1    7.90    2.00
   9  -1  -1    6.00    1.30
  -9  -1   1    7.10    1.50
   9  -1  -1    7.80    1.40
  -9  -1   1   11.40    1.70
  -9  -1   1    9.10    1.70
   9  -1  -1    7.30    1.70
  -9  -1   1    9.10    1.60
  -9   1   1   10.10    1.80
  -9   1   1    8.30    1.60
  -9   1   1    6.80    1.50
  -9   1   1    7.50    2.10
  -9   1   1    8.20    1.60
   9   1  -1    6.80    1.30
   9   1  -1    9.40    1.50
   9   1  -1    4.50    1.50
   9   1  -1    9.20    1.80
   9   1  -1   10.20    1.70
  -8  -1   1   17.50    1.90
   8  -1  -1   17.80    2.20
   8  -1  -1   16.50    1.90
  -8  -1   1   16.00    1.80
  -8  -1   1   17.40    2.10
   8  -1  -1   15.70    1.80
  -8  -1   1   17.50    1.90
   8  -1  -1   18.70    1.80
  -8  -1   1   15.50    2.30
   8  -1  -1   15.80    2.20
  -8   1   1   14.70    2.00
   8   1  -1   20.00    2.40
  -8   1   1   17.30    1.90
   8   1  -1   16.80    2.10
   8   1  -1   16.60    1.60
   8   1  -1   18.10    1.90
  -8   1   1   17.20    2.20
   8   1  -1   17.20    1.80
  -8   1   1   17.20    2.00
  -8   1   1   15.50    2.60
   7  -1  -1   17.50    2.00
   7  -1  -1   21.00    1.90
  -7  -1   1   18.80    1.90
  -7  -1   1   20.40    2.00
   7  -1  -1   22.50    1.90
  -7  -1   1   22.40    2.30
   7  -1  -1   18.20    1.70
  -7  -1   1   19.20    1.90
   7  -1  -1   19.00    2.10
  -7  -1   1   19.90    1.90
   7   1  -1   17.20    1.60
  -7   1   1   21.00    2.00
   7   1  -1   18.30    3.40
  -7   1   1   18.30    2.30
   7   1  -1   20.30    1.90
   7   1  -1   17.90    1.70
   7   1  -1   21.00    2.10
  -7   1   1   22.70    2.20
  -7   1   1   19.50    1.90
  -7   1   1   21.70    2.00
  -6  -1   1  170.88    6.50
   6  -1  -1  156.18    6.80
   6  -1  -1  162.78    6.70
  -6  -1   1  177.98    7.00
   6  -1  -1  169.98    6.80
   6  -1  -1  166.98    6.40
  -6  -1   1  147.99    6.60
  -6  -1   1  161.58    6.60
   6  -1  -1  161.18    6.50
  -6  -1   1  152.08    6.50
   6   1  -1  159.08    6.70
   6   1  -1  168.08    6.80
  -6   1   1  162.88    6.80
  -6   1   1  177.18    7.20
  -6   1   1  172.78    6.90
  -6   1   1  162.48    6.70
   6   1  -1  152.08    6.80
  -6   1   1  158.38    5.70
   6   1  -1  171.98    6.20
   6   1  -1  163.48    6.60
  -6   1   1  165.28    6.90
   5  -1  -1  168.78    6.80
  -5  -1   1  166.58    6.60
  -5  -1   1  159.78    6.60
  -5  -1   1  162.38    6.50
  -5  -1   1  173.88    6.70
   5  -1  -1  168.28    6.40
   5  -1  -1  163.38    6.50
  -5  -1   1  176.58    6.40
   5  -1  -1  170.98    6.70
   5  -1  -1  163.98    6.60
  -5   1   1  178.38    6.70
   5   1  -1  155.88    6.40
  -5   1   1  160.28    6.70
  -5   1   1  168.88    6.60
   5   1  -1  176.18    6.20
   5   1  -1  161.78    6.60
  -5   1   1  183.08    7.00
  -5   1   1  162.28    6.70
   5   1  -1  169.68    6.60
  -5   1   1  170.58    5.80
  -4  -1   1   25.80    1.70
  -4  -1   1   31.60    1.90
   4  -1  -1   28.70    1.70
   4  -1  -1   31.00    1.90
  -4  -1   1   27.70    1.80
   4  -1  -1   28.70    1.80
   4  -1  -1   26.90    1.70
  -4  -1   1   25.90    1.80
   4  -1  -1   25.00    1.90
  -4  -1   1   30.60    1.60
   4   1  -1   27.60    1.80
  -4   1   1   30.80    2.00
   4   1  -1   26.00    1.70
  -4   1   1   31.60    1.80
  -4   1   1   26.70    1.70
   4   1  -1   26.60    1.70
   4   1  -1   26.60    1.40
  -4   1   1   26.40    1.20
   4   1  -1   27.80    1.90
  -4   1   1   28.00    1.80
   3  -1  -1 3865.51  162.38
   3   1  -1 3716.93  151.08
  -3   1   1 3076.49  141.79
   2  -1  -1 1691.53   54.99
  -2   1   1 1734.23   56.39
  -1  -1   1   23.30    1.20
  -1  -1   1   24.00    1.00
   1  -1  -1   23.10    1.10
   1  -1  -1   23.90    1.10
  -1  -1   1   22.90    1.10
   1   1  -1   13.70    0.80
  -1  -1  -1  316.77   11.10
   1  -1   1  313.07   11.00
   1  -1   1  341.57   11.00
   1  -1   1  339.17   11.20
   1  -1   1  367.76   11.40
  -1   1  -1  323.57   11.20
  -1   1  -1  345.57   11.00
   1   1   1  326.07   11.10
  -1   1  -1  346.37   11.10
   2  -1   1 3845.02  143.99
  -2  -1  -1 4014.50  140.59
   2   1   1 3791.92  139.19
  -2   1  -1 3960.30  141.79
   3  -1   1 2837.52   91.79
  -3   1  -1 2817.62   91.09
   4  -1   1  246.38    8.50
   4  -1   1  219.38    7.90
   4  -1   1  214.38    8.10
   4  -1   1  223.48    7.60
  -4  -1  -1  217.48    7.90
  -4  -1  -1  248.68    8.50
   4  -1   1  233.58    8.30
  -4  -1  -1  216.48    8.00
   4  -1   1  217.68    8.00
  -4  -1  -1  213.78    7.90
  -4   1  -1  213.78    7.40
   4   1   1  212.98    7.80
   4   1   1  235.88    7.90
   4   1   1  220.58    7.70
  -4   1  -1  212.38    7.90
   4   1   1  238.58    8.20
  -4   1  -1  208.78    7.80
   4   1   1  215.48    7.80
  -4   1  -1  227.58    8.20
  -5  -1  -1    2.30    0.70
  -5  -1  -1    2.60    0.70
  -5  -1  -1    2.80    0.90
  -5  -1  -1    2.30    1.00
   5  -1   1    2.40    1.00
   5  -1   1    2.20    0.50
   5  -1   1    2.90    1.10
   5  -1   1    0.80    0.60
   5  -1   1    1.00    0.80
   5  -1   1    1.20    0.60
  -5   1  -1    2.10    1.00
   5   1   1    2.70    0.70
  -5   1  -1    2.10    0.40
  -5   1  -1    1.40    0.80
   5   1   1    4.00    1.10
  -5   1  -1    1.60    1.10
   5   1   1    2.30    0.90
  -5   1  -1    2.40    0.70
   5   1   1    2.10    0.80
   5   1   1    1.30    0.60
   6  -1   1 1041.10   35.40
   6  -1   1 1118.39   36.20
  -6  -1  -1 1104.79   35.70
   6  -1   1 1133.49   35.80
  -6  -1  -1 1011.40   35.60
   6  -1   1 1028.30   35.60
  -6  -1  -1 1140.99   36.40
  -6  -1  -1 1015.10   35.50
   6  -1   1 1047.00   35.80
   6   1   1 1065.79   35.20
  -6   1  -1 1022.30   35.30
   6   1   1 1139.59   35.80
   6   1   1 1039.70   35.40
  -6   1  -1  993.70   35.30
  -6   1  -1 1155.08   36.60
   6   1   1 1006.80   36.00
   6   1   1 1085.79   35.30
  -6   1  -1 1081.79   35.80
  -7  -1  -1  133.39    5.60
  -7  -1  -1  129.59    5.70
   7  -1   1  142.49    6.30
   7  -1   1  134.79    5.70
   7  -1   1  139.39    5.90
   7  -1   1  127.59    5.90
  -7  -1  -1  134.39    5.80
  -7  -1  -1  155.28    6.70
   7  -1   1  131.59    5.50
   7   1   1  145.99    5.80
   7   1   1  137.09    6.00
  -7   1  -1  163.68    7.10
   7   1   1  136.89    5.60
  -7   1  -1  141.39    6.20
   7   1   1  134.39    5.80
  -7   1  -1  136.29    5.80
   7   1   1  143.29    6.30
  -7   1  -1  132.39    5.70
  -8  -1  -1   23.80    2.70
   8  -1   1   21.30    1.80
   8  -1   1   22.70    2.20
   8  -1   1   24.50    2.50
  -8  -1  -1   20.30    1.90
  -8  -1  -1   22.00    2.00
   8  -1   1   25.20    2.20
  -8  -1  -1   19.90    1.80
   8  -1   1   22.60    1.90
   8   1   1   21.70    2.30
  -8   1  -1   22.40    1.90
   8   1   1   19.50    1.70
   8   1   1   21.00    2.10
  -8   1  -1   24.80    2.80
  -8   1  -1   22.40    2.20
   8   1   1   17.90    1.70
   8   1   1   24.20    2.00
   9  -1   1   21.20    2.70
   9  -1   1   20.50    1.90
  -9  -1  -1   22.20    2.10
   9  -1   1   24.10    2.10
   9  -1   1   21.90    4.00
  -9  -1  -1   25.10    2.10
  -9  -1  -1   28.80    3.20
   9  -1   1   26.60    2.80
  -9  -1  -1   22.90    2.20
   9   1   1   19.80    2.20
   9   1   1   23.60    2.10
  -9   1  -1   20.60    2.10
   9   1   1   28.90    2.70
  -9   1  -1   21.90    3.10
   9   1   1   24.40    2.10
  -9   1  -1   18.90    2.40
   9   1   1   22.40    1.90
  10  -1   1   67.79    4.40
 -10  -1  -1   60.49    3.80
  10  -1   1   67.69    4.00
  10  -1   1   68.59    3.70
 -10  -1  -1   66.29    3.90
  10  -1   1   67.29    3.80
  10  -1   1   62.19    4.20
 -10  -1  -1   66.89    3.90
 -10   1  -1   59.19    3.80
  10   1   1   68.79    3.70
  10   1   1   65.69    3.60
 -10   1  -1   63.69    4.20
  10   1   1   59.69    4.10
  10   1   1   61.59    3.70
  10   1   1   61.89    4.10
  11  -1   1  142.59    6.30
 -11  -1  -1  128.09    6.50
  11  -1   1  143.19    6.50
  11  -1   1  144.89    7.20
  11  -1   1  147.79    6.60
 -11  -1  -1  135.59    6.60
 -11  -1  -1  137.69    6.60
  11  -1   1  145.59    7.00
  11  -1   1  142.79    7.20
  11   1   1  157.98    7.40
 -11   1  -1  144.69    6.90
 -11   1  -1  144.79    7.00
  11   1   1  147.29    6.80
  11   1   1  148.39    6.50
 -11   1  -1  152.68    8.00
  11   1   1  147.39    6.40
  11   1   1  141.19    7.10
  12  -1   1   28.00    2.50
 -12  -1  -1   26.30    2.60
  12  -1   1   32.50    2.90
  12  -1   1   31.80    5.70
  12  -1   1   22.50    3.00
  12  -1   1   28.10    2.60
 -12  -1  -1   30.80    2.80
 -12  -1  -1   25.10    2.60
  12   1   1   30.90    2.60
 -12   1  -1   25.40    2.70
  12   1   1   32.60    3.50
  12   1   1   23.90    2.40
 -12   1  -1   32.00    3.00
 -12   1  -1   26.20    3.00
  13  -1   1   -0.10    1.10
  13  -1   1    0.90    0.90
 -13  -1  -1   -1.10    0.80
 -13  -1  -1    0.80    1.30
  13  -1   1    1.40    1.40
  13  -1   1    0.60    0.90
  13  -1   1    0.70    1.60
 -13  -1  -1    0.60    1.10
  13   1   1    0.00    1.20
  13   1   1    1.90    1.80
  13   1   1    0.10    1.10
  13   1   1    1.20    1.50
 -13   1  -1   -0.40    0.90
 -13   1  -1    3.90    1.50
  13   1   1    3.90    1.20
 -14  -1  -1   33.40    3.50
  14  -1   1   52.69    4.60
  14  -1   1   42.70    3.40
 -14  -1  -1   41.40    3.40
  14  -1   1   41.70    4.00
 -14  -1  -1   38.50    3.50
  14  -1   1   43.10    3.20
  14   1   1   41.20    3.30
  14   1   1   53.29    4.20
  14   1   1   37.00    3.10
 -14   1  -1   39.40    3.70
  14   1   1   41.70    4.20
  14   1   1   41.80    3.10
 -14   1  -1   46.20    3.70
  15  -1   1    3.20    1.60
  15  -1   1    4.10    2.10
  15  -1   1    3.30    1.70
 -15  -1  -1    4.30    1.70
  15   1   1    2.50    2.00
  15   1   1    4.00    1.90
 -15   1  -1    6.60    2.00
  15   1   1    1.70    1.30
  15  -2  -1   10.40    2.60
  15  -2  -1    7.20    2.30
  15  -2  -1    8.50    2.40
 -15   2   1   13.00    2.70
  15   2  -1   10.60    1.80
  15   2  -1   12.60    2.90
  14  -2  -1   18.60    2.60
 -14  -2   1   20.00    2.70
 -14  -2   1   22.80    2.70
  14  -2  -1   15.30    2.40
 -14  -2   1   28.20    3.30
  14  -2  -1   19.10    2.40
  14  -2  -1   22.80    3.50
  14  -2  -1   21.40    3.10
  14   2  -1   21.60    3.40
  14   2  -1   22.60    2.60
  14   2  -1   24.70    2.70
 -14   2   1   27.80    3.50
  14   2  -1   25.10    2.40
 -14   2   1   27.90    4.50
 -13  -2   1   24.30    3.10
 -13  -2   1   23.80    2.70
  13  -2  -1   19.90    3.10
  13  -2  -1   22.90    2.70
  13  -2  -1   20.90    2.60
  13  -2  -1   25.50    3.20
 -13  -2   1   28.60    3.60
  13  -2  -1   24.60    2.60
 -13   2   1   24.10    3.30
  13   2  -1   23.50    2.40
 -13   2   1   26.90    2.70
  13   2  -1   23.70    2.20
  13   2  -1   25.80    3.40
  13   2  -1   23.20    2.60
 -13   2   1   23.70    3.30
 -12  -2   1    0.80    1.10
  12  -2  -1    3.90    1.60
  12  -2  -1    0.70    1.30
  12  -2  -1    0.20    1.50
  12  -2  -1    0.20    1.00
 -12  -2   1    0.40    1.20
  12  -2  -1    4.50    1.50
 -12   2   1    0.50    1.30
  12   2  -1    0.70    1.10
 -12   2   1    0.00    1.20
  12   2  -1    0.40    1.40
  12   2  -1   -0.30    0.80
  12   2  -1    0.70    0.90
 -12   2   1   -1.50    0.80
  11  -2  -1   97.09    5.00
  11  -2  -1   97.19    5.00
 -11  -2   1   90.29    5.10
 -11  -2   1   95.99    5.00
  11  -2  -1   94.89    5.60
  11  -2  -1   96.09    5.30
 -11   2   1   95.79    5.70
 -11   2   1   96.39    5.50
  11   2  -1   97.29    5.30
  11   2  -1   97.99    4.60
  11   2  -1  103.39    5.60
  11   2  -1   99.49    5.10
 -11   2   1   94.59    5.50
 -11   2   1   96.29    5.30
  10  -2  -1    6.80    1.80
 -10  -2   1    7.30    1.80
  10  -2  -1    6.60    1.50
 -10  -2   1    8.30    1.70
  10  -2  -1    7.30    2.00
  10  -2  -1    9.30    1.80
 -10  -2   1   13.20    1.80
  10  -2  -1   10.20    1.70
  10   2  -1    7.00    1.60
 -10   2   1    5.90    1.60
  10   2  -1    6.20    1.40
 -10   2   1    8.00    1.80
  10   2  -1    7.50    1.30
 -10   2   1   11.50    2.20
  10   2  -1    8.20    1.90
  10   2  -1    6.60    1.40
 -10   2   1    5.60    1.70
   9  -2  -1  190.18    8.20
  -9  -2   1  189.88    7.80
  -9  -2   1  185.68    8.00
   9  -2  -1  198.28    8.00
  -9  -2   1  179.68    8.10
   9  -2  -1  177.08    9.00
   9  -2  -1  194.28    8.00
   9  -2  -1  203.38    8.50
  -9  -2   1  195.58    8.70
  -9  -2   1  201.98    7.90
   9   2  -1  187.28    8.20
  -9   2   1  184.48    8.40
   9   2  -1  196.08    7.40
  -9   2   1  189.98    8.30
   9   2  -1  186.98    8.50
   9   2  -1  179.88    8.50
  -9   2   1  208.28    8.70
  -9   2   1  211.48    9.30
   9   2  -1  198.78    8.30
  -9   2   1  187.58    8.20
   8  -2  -1   21.40    2.20
   8  -2  -1   24.80    2.10
   8  -2  -1   25.00    2.40
   8  -2  -1   19.20    1.90
  -8  -2   1   21.70    2.00
   8  -2  -1   20.40    2.10
  -8  -2   1   23.50    2.00
  -8  -2   1   20.10    2.00
  -8  -2   1   21.90    2.00
  -8  -2   1   21.10    2.40
   8   2  -1   20.70    1.90
   8   2  -1   22.80    2.30
  -8   2   1   20.80    2.20
   8   2  -1   23.10    2.30
  -8   2   1   26.00    2.50
   8   2  -1   21.50    1.70
   8   2  -1   23.80    2.10
  -8   2   1   27.50    3.80
  -8   2   1   20.90    2.20
  -8   2   1   23.00    2.20
   7  -2  -1   38.70    2.80
  -7  -2   1   37.70    2.60
  -7  -2   1   39.20    2.60
  -7  -2   1   36.20    2.40
   7  -2  -1   36.00    2.50
  -7  -2   1   41.90    2.90
  -7  -2   1   36.40    2.50
   7  -2  -1   41.70    2.90
   7  -2  -1   39.80    2.70
   7  -2  -1   40.30    2.90
  -7   2   1   38.20    3.00
  -7   2   1   35.50    1.80
   7   2  -1   34.10    2.50
   7   2  -1   33.00    2.60
  -7   2   1   37.00    2.60
   7   2  -1   36.70    2.40
  -7   2   1   42.60    2.90
  -7   2   1   35.70    2.60
  -7   2   1   39.40    2.80
   7   2  -1   39.70    2.70
   7   2  -1   39.40    2.10
  -6  -2   1   56.99    3.10
   6  -2  -1   57.09    3.10
  -6  -2   1   54.59    3.10
  -6  -2   1   57.49    3.20
  -6  -2   1   52.59    3.00
   6  -2  -1   51.89    2.90
  -6  -2   1   54.39    2.80
   6  -2  -1   55.09    3.40
   6  -2  -1   54.59    3.30
   6  -2  -1   59.09    3.10
  -6   2   1   55.79    3.20
   6   2  -1   55.99    3.30
   6   2  -1   51.29    3.00
   6   2  -1   58.89    2.60
   6   2  -1   52.39    3.00
  -6   2   1   52.59    3.10
   6   2  -1   57.99    3.20
  -6   2   1   58.19    3.40
  -6   2   1   55.29    3.30
  -6   2   1   57.09    3.50
  -6   2   1   55.99    2.40
   5  -2  -1  629.84   22.60
   5  -2  -1  694.63   22.60
   5  -2  -1  649.74   22.50
  -5  -2   1  697.43   22.50
  -5  -2   1  651.33   22.40
  -5  -2   1  635.94   22.30
  -5  -2   1  635.84   22.30
  -5  -2   1  687.43   22.00
   5  -2  -1  628.24   22.20
   5  -2  -1  672.33   22.30
  -5   2   1  699.23   22.80
  -5   2   1  697.53   22.90
   5   2  -1  631.94   22.50
  -5   2   1  628.94   22.60
  -5   2   1  684.63   21.80
   5   2  -1  675.23   22.40
  -5   2   1  644.34   22.70
  -5   2   1  640.34   22.50
   5   2  -1  633.74   22.30
   5   2  -1  673.33   21.80
  -4  -2   1  303.07   11.00
   4  -2  -1  305.37   10.90
  -4  -2   1  300.27   11.00
  -4  -2   1  302.87   10.90
   4  -2  -1  311.07   11.10
  -4  -2   1  324.77   10.50
  -4  -2   1  325.77   11.00
   4  -2  -1  300.47   11.20
   4  -2  -1  318.77   11.00
   4  -2  -1  311.27   11.10
   4   2  -1  300.97   10.90
   4   2  -1  324.37   10.90
   4   2  -1  295.07   11.00
  -4   2   1  293.37   11.20
   4   2  -1  322.27   10.40
  -4   2   1  311.37   11.00
  -4   2   1  300.47   11.10
  -4   2   1  319.87   10.40
   4   2  -1  302.47   10.20
  -4   2   1  303.17   11.10
  -4   2   1  337.47   11.10
   4   2  -1  294.97   11.00
   3  -2  -1  377.96   13.40
   3  -2  -1  408.56   13.30
  -3  -2   1  373.36   13.20
  -3  -2   1  372.86   13.20
  -3  -2   1  388.46   13.20
   3  -2  -1  384.46   13.20
  -3  -2   1  390.26   12.70
  -3  -2   1  391.06   13.10
  -3  -2   1  371.36   12.70
   3  -2  -1  403.06   13.20
   3   2  -1  381.76   12.80
  -3   2   1  381.26   12.80
   3   2  -1  396.66   13.10
  -3   2   1  375.16   13.20
   3   2  -1  385.86   13.20
   3   2  -1  392.56   13.30
  -3   2   1  397.36   13.40
  -3   2   1  384.96   13.30
   3   2  -1  393.06   12.70
   3   2  -1  373.86   13.30
  -3   2   1  362.16   13.30
  -3   2   1  408.06   13.30
   2  -2  -1  676.53   22.70
   2  -2  -1  717.53   22.60
   2  -2  -1  692.53   22.80
  -2  -2   1  706.33   22.70
  -2  -2   1  698.23   22.70
  -2  -2   1  680.63   22.50
  -2  -2   1  692.43   22.70
  -2  -2   1  696.53   22.40
  -2  -2   1  688.73   22.20
   2  -2  -1  612.04   22.60
  -2   2   1  696.43   23.10
   2   2  -1  712.33   23.10
   2   2  -1  694.53   23.20
  -2   2   1  617.54   23.00
  -2   2   1  681.73   23.20
  -2   2   1  726.53   23.10
   2   2  -1  743.13   22.90
   2   2  -1  717.43   23.10
   2   2  -1  706.33   22.80
  -2   2   1  690.93   23.10
   1  -2  -1 1105.89   39.20
  -1  -2   1 1302.27   39.10
   1   2  -1 1265.57   42.40
  -1   2   1 1337.67   42.40
   0  -2  -1   90.09    2.80
   0  -2   1   86.59    3.10
   0  -2   1   79.09    3.40
   0  -2   1   85.99    3.20
   0  -2  -1   90.39    3.00
   0  -2  -1   75.29    3.00
   0  -2   1   85.39    3.20
   1  -2   1  394.06   13.50
   1  -2   1  424.36   13.60
   1  -2   1  407.56   13.50
   1  -2   1  433.86   13.70
   1  -2   1  392.26   13.40
   1  -2   1  416.26   13.70
   1  -2   1  387.26   13.70
   1  -2   1  404.46   13.40
  -1   2  -1  401.96   13.80
  -1   2  -1  410.96   13.60
  -1   2  -1  411.56   13.60
  -1   2  -1  409.86   13.80
  -1   2  -1  420.56   13.70
   1   2   1  456.85   13.40
   1   2   1  415.26   13.50
   1   2   1  406.56   13.50
  -1   2  -1  410.36   13.60
   1   2   1  383.36   13.40
  -1   2  -1  410.86   13.70
   2  -2   1  281.77    9.40
   2  -2   1  276.07    9.50
   2  -2   1  276.17    9.40
   2  -2   1  262.47    9.80
   2  -2   1  287.07    9.50
  -2  -2  -1  267.67    9.40
   2  -2   1  292.27    9.80
  -2  -2  -1  274.07    9.20
   2  -2   1  284.37    9.40
  -2   2  -1  278.77    9.40
   2   2   1  284.27    9.20
   2   2   1  269.37    9.10
   2   2   1  276.37    9.20
  -2   2  -1  289.07    9.70
  -2   2  -1  272.77    9.30
  -2   2  -1  280.07    9.50
  -2   2  -1  261.77    9.40
  -2   2  -1  268.77    9.40
  -2   2  -1  254.17    9.80
   2   2   1  300.87    9.30
  -3  -2  -1  147.89    5.20
  -3  -2  -1  146.49    5.10
   3  -2   1  142.49    5.40
   3  -2   1  161.78    5.80
   3  -2   1  146.39    5.50
   3  -2   1  147.59    5.30
  -3  -2  -1  142.29    5.20
   3  -2   1  144.29    5.50
   3  -2   1  150.08    5.30
  -3   2  -1  135.59    5.90
  -3   2  -1  151.78    5.30
  -3   2  -1  159.78    5.90
   3   2   1  161.78    5.50
   3   2   1  149.09    5.30
   3   2   1  145.69    5.30
   3   2   1  143.49    5.20
  -3   2  -1  150.68    5.50
  -3   2  -1  148.99    5.60
  -3   2  -1  147.99    5.40
   4  -2   1  680.13   23.60
   4  -2   1  719.73   23.30
   4  -2   1  750.72   24.20
  -4  -2  -1  785.02   24.00
   4  -2   1  710.13   23.70
   4  -2   1  747.93   24.10
  -4  -2  -1  684.53   23.40
  -4  -2  -1  678.93   23.40
  -4  -2  -1  679.63   23.50
   4  -2   1  682.53   23.50
   4  -2   1  685.13   23.80
   4   2   1  697.83   23.40
  -4   2  -1  705.53   23.60
  -4   2  -1  738.73   23.90
   4   2   1  719.83   23.20
   4   2   1  686.83   23.20
  -4   2  -1  695.13   23.10
   4   2   1  702.33   22.80
   4   2   1  690.83   23.30
  -4   2  -1  675.73   23.50
   4   2   1  750.12   23.60
  -4   2  -1  673.53   23.40
   5  -2   1  217.58    7.40
  -5  -2  -1  201.38    7.70
  -5  -2  -1  204.48    7.80
   5  -2   1  205.48    7.90
   5  -2   1  205.68    8.00
   5  -2   1  237.68    8.60
   5  -2   1  228.48    8.30
  -5  -2  -1  225.78    8.40
   5  -2   1  203.28    7.70
  -5   2  -1  192.08    7.70
   5   2   1  214.38    7.40
  -5   2  -1  204.68    7.20
   5   2   1  200.08    7.50
  -5   2  -1  195.38    7.80
  -5   2  -1  202.88    7.70
  -5   2  -1  233.38    8.70
   5   2   1  221.68    7.90
   5   2   1  198.98    7.70
  -5   2  -1  215.88    8.20
   5   2   1  204.48    7.60
  -6  -2  -1    5.90    1.50
  -6  -2  -1    3.60    0.90
  -6  -2  -1    4.00    1.00
   6  -2   1    4.60    1.10
   6  -2   1    6.10    1.00
   6  -2   1    3.90    0.80
   6  -2   1    5.70    1.20
   6  -2   1    5.00    1.40
  -6  -2  -1    4.00    0.90
   6  -2   1    6.40    1.50
   6   2   1    5.20    1.00
   6   2   1    4.90    0.90
   6   2   1    6.10    1.10
  -6   2  -1    4.60    0.70
  -6   2  -1    4.70    1.00
   6   2   1    6.30    1.30
  -6   2  -1    3.00    1.00
  -6   2  -1    6.20    1.70
   6   2   1    3.60    1.00
  -6   2  -1    5.00    1.00
  -6   2  -1    6.50    1.40
   7  -2   1    2.70    1.00
   7  -2   1    3.70    0.90
   7  -2   1    4.60    1.20
  -7  -2  -1    3.60    1.00
   7  -2   1    5.20    1.10
   7  -2   1    5.30    1.30
  -7  -2  -1    4.40    1.30
  -7  -2  -1    3.70    0.90
  -7  -2  -1    4.20    0.90
   7  -2   1    3.30    1.20
   7   2   1    5.60    1.00
  -7   2  -1    4.10    0.60
  -7   2  -1    2.90    1.00
  -7   2  -1    4.10    1.00
   7   2   1    5.70    1.30
   7   2   1    3.30    1.10
  -7   2  -1    4.10    1.50
   7   2   1    3.40    0.80
  -7   2  -1    6.10    1.30
   7   2   1    4.70    1.00
  -7   2  -1    2.10    0.90
   8  -2   1   13.50    1.80
   8  -2   1   15.80    1.60
  -8  -2  -1   14.10    1.70
  -8  -2  -1   14.60    1.60
   8  -2   1   14.70    1.60
   8  -2   1   13.40    1.90
   8  -2   1   13.70    2.00
  -8  -2  -1   13.80    2.30
  -8  -2  -1   11.60    1.50
   8  -2   1   13.70    2.10
  -8   2  -1   16.90    2.30
   8   2   1   16.20    1.60
   8   2   1   15.30    2.10
  -8   2  -1   15.40    1.70
   8   2   1   14.00    1.90
   8   2   1   16.60    1.60
   8   2   1   13.90    1.50
  -8   2  -1   14.90    1.70
  -8   2  -1   16.10    1.90
  -9  -2  -1   17.80    1.80
   9  -2   1   15.20    2.00
   9  -2   1   19.40    2.20
  -9  -2  -1   27.20    4.00
   9  -2   1   17.20    2.30
   9  -2   1   15.60    1.70
   9  -2   1   14.90    2.30
  -9  -2  -1   17.30    1.80
   9  -2   1   11.60    1.70
  -9  -2  -1   17.40    1.90
  -9   2  -1   15.00    2.00
  -9   2  -1   22.90    2.50
  -9   2  -1   15.30    1.90
  -9   2  -1   15.20    2.40
  -9   2  -1   20.00    3.10
   9   2   1   18.30    2.10
   9   2   1   17.00    1.70
   9   2   1   17.80    1.80
   9   2   1   16.10    1.80
   9   2   1   17.60    2.40
 -10  -2  -1   54.99    3.60
  10  -2   1   66.39    4.10
  10  -2   1   58.49    3.60
  10  -2   1   62.79    3.90
  10  -2   1   65.69    4.40
  10  -2   1   55.09    4.00
 -10  -2  -1   60.69    3.70
 -10  -2  -1   65.39    3.60
  10  -2   1   55.79    3.40
 -10  -2  -1   66.99    5.50
 -10   2  -1   64.59    4.30
  10   2   1   57.99    3.40
  10   2   1   67.59    3.50
  10   2   1   63.49    4.10
 -10   2  -1   59.79    3.80
  10   2   1   63.69    4.10
  10   2   1   57.89    3.60
  11  -2   1   44.60    4.10
  11  -2   1   54.29    3.80
  11  -2   1   46.40    3.30
  11  -2   1   50.79    3.80
 -11  -2  -1   54.99    3.50
 -11  -2  -1   52.29    3.50
 -11  -2  -1   50.89    3.40
  11  -2   1   52.69    3.30
  11   2   1   47.00    3.10
  11   2   1   50.59    3.90
  11   2   1   47.00    3.60
  11   2   1   48.50    3.10
 -11   2  -1   49.40    3.60
 -11   2  -1   53.39    4.00
  12  -2   1   91.09    4.80
 -12  -2  -1   90.29    4.80
 -12  -2  -1   87.49    4.90
  12  -2   1   97.09    5.20
 -12  -2  -1   89.69    4.90
  12  -2   1   89.09    4.90
  12  -2   1   86.49    5.70
  12   2   1   92.79    5.40
  12   2   1   91.49    5.40
  12   2   1   85.29    4.30
  12   2   1   81.59    4.50
 -12   2  -1   88.29    5.10
  13  -2   1   56.29    4.00
  13  -2   1   52.59    4.60
 -13  -2  -1   56.49    3.80
  13  -2   1   58.19    3.70
 -13  -2  -1   51.59    3.80
 -13  -2  -1   63.49    4.00
  13  -2   1   58.49    3.80
  13  -2   1   55.99    4.40
  13   2   1   61.09    4.60
 -13   2  -1   59.39    4.30
  13   2   1   59.19    3.50
 -13   2  -1   55.29    4.20
  13   2   1   55.89    3.90
  14  -2   1   46.00    4.50
  14  -2   1   42.30    3.60
 -14  -2  -1   47.80    3.70
  14  -2   1   45.80    3.50
  14  -2   1   43.90    3.20
  14  -2   1   39.40    3.90
 -14  -2  -1   39.70    3.50
 -14   2  -1   45.40    3.90
  14   2   1   45.70    4.10
  14   2   1   43.40    3.10
 -14   2  -1   41.70    3.60
  14   2   1   45.80    4.20
  14   2   1   39.80    3.30
  14   2   1   43.70    3.00
  15  -2   1   22.40    3.50
 -15  -2  -1   29.80    3.10
  15  -2   1   24.90    3.30
  15  -2   1   32.60    3.90
  15   2   1   31.50    2.60
  15   2   1   33.30    3.70
  15   2   1   23.10    3.20
  15   2   1   34.40    4.00
  15  -3  -1   37.20    4.20
  15  -3  -1   35.00    3.40
 -15  -3   1   46.60    4.00
  15  -3  -1   41.90    4.10
 -15   3   1   41.30    4.00
  15   3  -1   34.80    4.20
  14  -3  -1   18.80    3.00
 -14  -3   1   15.80    2.50
  14  -3  -1   10.90    2.20
  14  -3  -1   10.80    1.90
  14  -3  -1   12.60    2.10
  14  -3  -1   16.00    3.10
 -14  -3   1   14.70    2.10
 -14  -3   1   20.30    2.90
  14   3  -1   16.00    2.80
  14   3  -1   15.20    2.20
 -14   3   1   20.40    3.00
  14   3  -1   10.30    2.20
 -14   3   1   13.30    2.50
  13  -3  -1   11.50    2.40
 -13  -3   1   12.10    2.20
  13  -3  -1   11.80    2.00
  13  -3  -1   11.50    2.60
  13  -3  -1   12.80    2.00
 -13  -3   1   13.00    2.00
  13  -3  -1   12.20    2.20
 -13  -3   1   12.50    2.20
 -13   3   1   12.30    2.30
  13   3  -1   11.70    2.10
  13   3  -1   13.50    2.00
 -13   3   1   15.10    2.40
  13   3  -1   14.80    2.70
 -13   3   1   17.80    2.80
  13   3  -1   10.20    1.90
  12  -3  -1  130.69    7.10
  12  -3  -1  129.79    7.00
 -12  -3   1  133.89    7.00
 -12  -3   1  127.59    6.60
  12  -3  -1  136.09    6.50
 -12  -3   1  136.19    6.10
  12  -3  -1  134.39    6.50
  12  -3  -1  131.29    6.70
 -12   3   1  133.09    6.70
  12   3  -1  130.09    6.70
  12   3  -1  134.89    5.60
 -12   3   1  126.69    7.00
  12   3  -1  128.99    6.40
  12   3  -1  135.89    7.00
 -12   3   1  136.19    7.00
  11  -3  -1   30.20    3.30
 -11  -3   1   28.20    2.50
  11  -3  -1   31.20    2.70
  11  -3  -1   26.10    3.20
  11  -3  -1   26.90    2.50
  11  -3  -1   28.40    2.90
 -11  -3   1   29.30    2.80
  11   3  -1   30.90    2.20
 -11   3   1   33.50    3.10
  11   3  -1   27.70    3.00
 -11   3   1   29.20    3.30
  11   3  -1   29.90    2.60
 -11   3   1   29.50    3.00
  11   3  -1   31.00    2.80
 -11   3   1   31.10    3.00
  10  -3  -1  245.58   10.30
  10  -3  -1  250.97   12.10
 -10  -3   1  234.28    9.30
  10  -3  -1  247.08   10.00
  10  -3  -1  233.68    9.60
  10  -3  -1  245.68    9.80
 -10  -3   1  227.68    9.80
  10   3  -1  225.08   10.30
 -10   3   1  247.38   10.20
  10   3  -1  239.48    9.70
  10   3  -1  238.58   10.00
 -10   3   1  224.98   10.20
 -10   3   1  252.87   10.20
  10   3  -1  235.68   10.00
  10   3  -1  252.27    8.90
 -10   3   1  253.27   10.60
  -9  -3   1    9.50    1.70
   9  -3  -1   10.20    1.60
   9  -3  -1   14.30    2.10
   9  -3  -1   11.10    2.00
  -9  -3   1   12.30    1.60
  -9  -3   1   14.00    1.90
   9  -3  -1   10.70    2.00
  -9  -3   1   11.20    2.70
   9  -3  -1   10.40    1.80
  -9   3   1   10.70    1.90
  -9   3   1   15.10    2.40
   9   3  -1   10.70    1.60
   9   3  -1   14.70    2.40
   9   3  -1   10.80    1.90
   9   3  -1   12.50    1.40
  -9   3   1   12.30    2.00
  -9   3   1    9.40    2.40
  -9   3   1   10.40    1.00
   9   3  -1    9.00    1.80
  -9   3   1   10.90    1.90
   8  -3  -1   12.40    2.00
  -8  -3   1   11.50    2.20
   8  -3  -1   11.60    1.80
  -8  -3   1   12.00    1.70
   8  -3  -1   12.10    1.80
   8  -3  -1   14.40    2.20
   8  -3  -1   14.60    1.60
  -8  -3   1    9.30    1.40
  -8  -3   1   10.40    2.00
  -8  -3   1   15.50    1.90
   8   3  -1   11.10    1.80
  -8   3   1   11.20    2.10
  -8   3   1   10.40    1.80
  -8   3   1   10.80    1.10
   8   3  -1   14.00    2.10
  -8   3   1   13.20    2.10
   8   3  -1   11.00    1.80
  -8   3   1   10.70    1.70
   8   3  -1   12.00    1.30
  -8   3   1   11.70    1.70
   8   3  -1   12.00    1.60
   7  -3  -1   26.30    2.40
  -7  -3   1   21.00    1.70
  -7  -3   1   25.70    2.00
   7  -3  -1   24.40    1.90
   7  -3  -1   26.00    2.10
  -7  -3   1   23.90    2.00
   7  -3  -1   22.80    2.30
   7  -3  -1   24.80    2.20
  -7  -3   1   22.30    2.00
  -7  -3   1   25.90    2.20
   7   3  -1   24.80    2.20
  -7   3   1   26.20    2.20
  -7   3   1   32.90    2.60
   7   3  -1   25.90    1.60
   7   3  -1   21.70    2.00
  -7   3   1   24.00    2.10
  -7   3   1   24.90    2.30
   7   3  -1   25.20    2.10
   7   3  -1   22.70    2.00
  -7   3   1   21.50    1.50
  -7   3   1   24.40    2.60
   6  -3  -1   25.20    2.00
  -6  -3   1   25.10    2.00
  -6  -3   1   26.60    2.00
   6  -3  -1   27.80    2.30
   6  -3  -1   26.00    2.30
  -6  -3   1   27.90    1.80
  -6  -3   1   24.20    2.00
   6  -3  -1   25.40    2.30
  -6  -3   1   27.00    2.20
   6   3  -1   26.40    2.20
  -6   3   1   25.20    2.10
   6   3  -1   27.20    1.50
  -6   3   1   29.40    2.60
  -6   3   1   29.00    2.60
  -6   3   1   27.20    2.40
   6   3  -1   25.80    2.00
  -6   3   1   25.70    2.20
   6   3  -1   27.50    2.20
   6   3  -1   24.00    1.90
  -6   3   1   25.80    1.70
   5  -3  -1   51.99    3.20
   5  -3  -1   55.19    3.20
  -5  -3   1   53.29    2.40
   5  -3  -1   49.99    2.90
   5  -3  -1   53.69    2.80
   5  -3  -1   59.49    3.10
  -5  -3   1   55.99    2.20
  -5  -3   1   49.90    2.80
  -5  -3   1   51.69    2.90
  -5  -3   1   60.59    3.00
  -5  -3   1   52.59    2.90
  -5   3   1   47.00    2.90
  -5   3   1   51.99    2.90
   5   3  -1   50.49    2.80
   5   3  -1   53.59    2.20
   5   3  -1   56.29    2.20
  -5   3   1   60.59    3.40
  -5   3   1   56.89    3.30
  -5   3   1   51.49    3.30
  -5   3   1   53.49    2.60
   5   3  -1   55.49    2.90
   5   3  -1   57.99    3.20
   5   3  -1   54.59    3.00
   4  -3  -1 1599.44   49.80
  -4  -3   1 1568.84   49.50
  -4  -3   1 1493.45   49.60
  -4  -3   1 1490.95   49.70
   4  -3  -1 1479.05   49.70
   4  -3  -1 1506.05   49.99
  -4  -3   1 1479.05   49.00
  -4  -3   1 1486.25   49.60
   4  -3  -1 1506.75   49.60
   4  -3  -1 1483.55   49.80
  -4  -3   1 1548.35   49.00
  -4   3   1 1518.55   50.79
   4   3  -1 1518.95   50.19
  -4   3   1 1643.64   51.19
  -4   3   1 1498.15   50.89
   4   3  -1 1485.75   50.89
  -4   3   1 1565.44   50.39
  -4   3   1 1668.23   51.79
  -4   3   1 1534.25   50.99
   4   3  -1 1572.84   50.59
   4   3  -1 1518.45   50.69
   4   3  -1 1507.75   50.79
  -3  -3   1  893.71   30.80
   3  -3  -1  987.60   31.30
   3  -3  -1  952.50   31.20
   3  -3  -1  943.31   31.30
   3  -3  -1  944.51   31.30
  -3  -3   1  931.71   30.50
   3  -3  -1  946.11   31.50
  -3  -3   1  964.70   31.30
  -3  -3   1  957.20   31.20
  -3  -3   1  921.21   31.20
  -3  -3   1  954.80   31.00
   3   3  -1  972.30   32.10
   3   3  -1  989.90   31.90
  -3   3   1 1045.10   32.20
  -3   3   1  942.61   31.90
  -3   3   1  889.11   32.10
  -3   3   1  948.31   32.10
   3   3  -1 1002.40   31.80
   3   3  -1  988.40   32.00
  -3   3   1  951.00   32.20
   3   3  -1  959.70   32.00
   3   3  -1  934.21   31.60
  -3   3   1  990.20   31.70
  -2  -3   1  125.99    4.70
   2  -3  -1  123.09    4.60
   2  -3  -1  126.89    4.90
   2  -3  -1  111.19    4.60
   2  -3  -1  125.29    4.70
  -2  -3   1  113.19    4.50
   2  -3  -1  127.19    4.70
  -2  -3   1  124.69    4.80
  -2  -3   1  128.99    4.60
   2  -3  -1  136.49    4.80
  -2  -3   1  127.79    4.80
  -2  -3   1  130.89    4.50
  -2  -3   1  125.19    4.20
  -2   3   1  118.69    4.80
   2   3  -1  120.79    4.80
   2   3  -1  124.39    4.60
  -2   3   1  120.39    4.90
   2   3  -1  124.69    4.60
   2   3  -1  130.89    4.80
   2   3  -1  128.69    4.90
   2   3  -1  136.69    4.60
  -2   3   1  127.79    4.60
  -2   3   1  120.19    4.80
  -2   3   1  128.09    4.70
   1  -3  -1  198.98    6.60
   1  -3  -1  193.18    6.60
  -1  -3   1  198.18    6.60
   1  -3  -1  194.78    6.70
  -1  -3   1  190.08    6.90
  -1  -3   1  195.38    6.80
  -1  -3   1  186.48    6.70
  -1  -3   1  189.78    6.50
   1  -3  -1  178.18    6.60
   1  -3  -1  172.58    6.50
  -1  -3   1  189.78    7.00
   1  -3  -1  188.08    6.50
   1   3  -1  192.58    6.80
  -1   3   1  181.78    6.70
  -1   3   1  193.38    6.80
  -1   3   1  214.58    6.90
   1   3  -1  182.48    6.60
  -1   3   1  193.48    6.70
   1   3  -1  186.68    6.90
  -1   3   1  197.18    6.60
  -1   3   1  188.68    6.90
   1   3  -1  194.58    6.80
   1   3  -1  191.38    6.50
   1   3  -1  195.28    6.60
   1   3  -1  200.88    6.90
   0  -3   1  216.28    7.20
   0  -3  -1  209.08    7.20
   0  -3   1  206.08    7.50
   0  -3  -1  215.68    7.20
   0  -3  -1  211.88    7.10
   0  -3  -1  194.18    7.00
   0  -3   1  220.58    7.50
   0  -3  -1  222.18    7.20
   0  -3  -1  211.88    7.20
   0  -3   1  214.28    7.40
   0   3   1  196.18    7.10
   0   3   1  212.98    7.30
   0   3  -1  213.28    7.70
   0   3   1  216.28    7.40
   0   3  -1  222.38    7.40
   0   3   1  217.08    7.30
   0   3  -1  218.88    7.60
   0   3   1  213.28    7.20
   0   3   1  207.58    7.30
   0   3  -1  211.98    7.50
   0   3  -1  219.38    7.30
   0   3   1  222.28    7.30
   0   3  -1  224.78    7.50
   1  -3   1  943.91   31.30
   1  -3   1  923.41   31.00
  -1  -3  -1  983.00   30.80
   1  -3   1  994.70   31.20
   1  -3   1  944.71   31.00
   1  -3   1  904.31   31.30
   1  -3   1  951.70   31.10
   1  -3   1  952.50   31.00
  -1   3  -1  946.41   31.50
  -1   3  -1  940.51   31.30
   1   3   1  922.61   31.30
   1   3   1  938.01   31.10
   1   3   1  937.41   31.00
  -1   3  -1  999.30   31.50
  -1   3  -1  980.10   31.40
  -1   3  -1  955.20   31.30
   1   3   1  956.20   31.30
   1   3   1  998.80   31.00
   1   3   1  979.90   31.30
  -1   3  -1  948.81   31.20
  -1   3  -1  957.00   31.60
  -2  -3  -1   12.00    0.90
   2  -3   1   11.90    0.90
  -2  -3  -1   11.80    0.90
   2  -3   1   10.20    0.90
   2  -3   1   11.60    1.00
  -2  -3  -1   14.10    0.90
   2  -3   1   10.10    1.10
   2  -3   1   11.30    1.30
   2  -3   1   10.90    1.10
   2  -3   1   11.20    1.30
  -2   3  -1   11.90    1.00
   2   3   1   11.60    0.90
   2   3   1   12.40    0.80
  -2   3  -1   11.20    1.30
   2   3   1   12.10    0.90
   2   3   1   13.30    0.80
   2   3   1   10.90    0.90
  -2   3  -1   13.00    1.10
  -2   3  -1   10.50    1.30
  -2   3  -1   10.80    1.10
  -2   3  -1    9.10    1.00
  -2   3  -1   11.60    0.90
   3  -3   1  957.60   32.40
  -3  -3  -1  977.30   32.10
  -3  -3  -1  997.20   32.20
  -3  -3  -1 1032.20   32.30
   3  -3   1  949.40   32.20
   3  -3   1 1063.09   32.90
   3  -3   1  958.50   32.50
   3  -3   1  970.20   32.30
   3  -3   1 1039.10   32.30
   3  -3   1  895.21   32.70
   3   3   1  975.80   32.00
  -3   3  -1  977.70   32.80
  -3   3  -1  964.00   32.30
  -3   3  -1  972.50   32.60
   3   3   1  954.80   32.20
   3   3   1  978.40   32.20
  -3   3  -1  967.60   32.40
   3   3   1  918.81   31.90
  -3   3  -1 1036.20   33.10
   3   3   1  993.70   32.20
   3   3   1 1070.59   32.20
  -3   3  -1  999.70   32.30
   4  -3   1  267.87    9.60
  -4  -3  -1  266.67    9.40
  -4  -3  -1  266.27    9.40
   4  -3   1  249.28   10.00
   4  -3   1  264.17    9.50
  -4  -3  -1  292.37    9.70
   4  -3   1  264.17    9.70
  -4  -3  -1  272.67    9.10
   4  -3   1  262.17    9.80
   4  -3   1  279.07   10.10
   4  -3   1  285.77    9.40
   4   3   1  272.17    9.20
   4   3   1  266.07    9.40
   4   3   1  274.87    9.20
  -4   3  -1  261.37    9.90
  -4   3  -1  285.17   10.80
  -4   3  -1  262.37   10.30
  -4   3  -1  257.37    9.60
  -4   3  -1  274.47    9.50
  -4   3  -1  281.97    9.90
   4   3   1  262.67    9.50
   4   3   1  276.17    9.60
   4   3   1  291.37    9.60
   5  -3   1  289.17   10.40
   5  -3   1  302.37   10.20
   5  -3   1  336.57   11.20
   5  -3   1  285.47   10.60
   5  -3   1  286.17   10.90
   5  -3   1  282.57   10.70
  -5  -3  -1  296.97   10.40
  -5  -3  -1  287.27   10.10
   5  -3   1  294.47   11.10
  -5   3  -1  289.57   10.80
  -5   3  -1  296.37   10.80
  -5   3  -1  278.87   11.40
   5   3   1  316.97   10.70
  -5   3  -1  307.87   11.20
   5   3   1  309.17   10.10
   5   3   1  304.87   10.90
  -5   3  -1  299.67   10.30
   5   3   1  279.67    9.80
   5   3   1  292.87   10.40
  -5   3  -1  294.37   10.60
   5   3   1  280.37   10.50
   6  -3   1    1.30    0.80
  -6  -3  -1    1.10    0.60
   6  -3   1    1.80    0.80
   6  -3   1    2.70    0.70
  -6  -3  -1    0.90    1.00
   6  -3   1    0.80    0.90
  -6  -3  -1    1.30    0.60
   6  -3   1    2.30    1.20
  -6  -3  -1    2.90    0.80
   6  -3   1    2.30    0.70
   6  -3   1    1.00    1.10
  -6   3  -1    3.60    1.10
   6   3   1    2.50    0.90
  -6   3  -1    0.30    1.00
   6   3   1    2.50    0.80
   6   3   1    0.90    0.90
   6   3   1    1.60    0.80
  -6   3  -1    1.00    0.60
  -6   3  -1    2.60    0.80
  -6   3  -1    0.70    0.80
  -6   3  -1    1.00    1.20
   6   3   1    2.50    0.80
  -7  -3  -1    9.40    1.30
   7  -3   1    7.50    1.60
   7  -3   1    9.20    1.60
   7  -3   1    8.30    1.60
  -7  -3  -1    8.90    1.10
   7  -3   1    6.80    1.20
   7  -3   1    7.50    1.10
  -7  -3  -1    7.80    1.60
  -7  -3  -1    8.60    1.20
   7  -3   1    9.00    1.40
  -7   3  -1    7.40    1.50
   7   3   1    6.70    1.80
   7   3   1    9.50    1.50
  -7   3  -1   10.30    2.00
  -7   3  -1    7.50    0.90
   7   3   1    9.10    1.50
   7   3   1    8.80    1.10
  -7   3  -1   10.10    1.40
   7   3   1    6.10    1.10
  -7   3  -1    7.50    1.40
  -7   3  -1    7.40    1.30
   8  -3   1   50.89    3.10
  -8  -3  -1   49.30    2.90
   8  -3   1   62.19    3.60
  -8  -3  -1   52.89    2.80
   8  -3   1   57.79    3.40
   8  -3   1   51.09    3.40
   8  -3   1   43.80    2.80
  -8  -3  -1   49.30    2.90
   8  -3   1   54.99    3.70
  -8  -3  -1   58.29    3.80
  -8   3  -1   57.99    3.40
  -8   3  -1   52.59    2.40
   8   3   1   55.59    3.40
   8   3   1   51.49    2.90
  -8   3  -1   47.90    3.20
  -8   3  -1   60.59    4.30
   8   3   1   54.89    2.70
  -8   3  -1   54.99    3.70
   8   3   1   53.49    3.30
  -8   3  -1   57.39    3.30
  -9  -3  -1   76.79    4.00
   9  -3   1   78.69    4.40
   9  -3   1   77.99    4.10
   9  -3   1   72.99    3.90
  -9  -3  -1   71.99    3.70
  -9  -3  -1   84.39    6.00
   9  -3   1   78.99    4.60
   9  -3   1   79.19    4.40
   9  -3   1   87.09    4.90
  -9  -3  -1   70.19    3.90
  -9   3  -1   73.79    4.20
   9   3   1   74.59    4.30
  -9   3  -1   67.99    4.20
   9   3   1   76.39    4.30
  -9   3  -1   88.29    5.60
   9   3   1   75.99    3.80
  -9   3  -1   84.29    4.90
   9   3   1   77.59    3.60
  -9   3  -1   81.99    4.20
  10  -3   1   11.20    2.00
  10  -3   1    9.30    1.60
  10  -3   1    6.20    1.90
  10  -3   1   10.50    2.10
 -10  -3  -1   12.60    1.90
 -10  -3  -1   13.30    2.70
  10  -3   1   10.50    1.80
 -10  -3  -1    7.00    1.40
  10  -3   1   11.50    2.00
 -10  -3  -1   11.50    1.70
  10   3   1   10.40    1.50
 -10   3  -1    8.80    1.70
 -10   3  -1   12.00    2.10
 -10   3  -1   11.70    1.90
  10   3   1   10.60    2.00
  10   3   1   12.20    1.70
  10   3   1    8.80    2.00
 -10   3  -1   10.50    2.10
  10   3   1    9.70    1.40
  11  -3   1    3.80    1.20
 -11  -3  -1    4.80    1.30
  11  -3   1    5.90    1.30
  11  -3   1    7.70    2.00
 -11  -3  -1    7.60    1.60
  11  -3   1    6.20    1.70
  11  -3   1    5.20    1.80
 -11  -3  -1    7.50    1.40
  11   3   1    5.40    1.30
  11   3   1    6.10    1.40
  11   3   1    8.00    1.30
 -11   3  -1    6.50    1.60
  11   3   1    9.30    1.90
 -11   3  -1    5.10    1.50
 -11   3  -1   10.20    2.20
  11   3   1    5.10    1.80
  12  -3   1   32.50    3.50
 -12  -3  -1   26.50    2.70
 -12  -3  -1   33.00    2.80
  12  -3   1   32.50    2.70
  12  -3   1   30.50    3.20
 -12  -3  -1   31.80    2.60
  12  -3   1   30.30    3.20
  12  -3   1   33.30    2.90
  12   3   1   29.90    2.70
  12   3   1   31.20    2.30
 -12   3  -1   29.90    4.00
  12   3   1   34.00    2.60
  12   3   1   33.50    3.30
 -12   3  -1   31.60    3.00
 -13  -3  -1    4.40    1.50
  13  -3   1    7.80    1.50
  13  -3   1   10.10    2.50
  13  -3   1    5.10    1.70
  13  -3   1    4.80    1.90
 -13  -3  -1    5.40    1.50
 -13  -3  -1    6.80    1.60
  13  -3   1    5.50    1.50
  13   3   1    5.10    1.30
  13   3   1    6.90    1.40
  13   3   1    3.80    1.20
  13   3   1    6.10    2.00
 -13   3  -1    7.30    2.00
  14  -3   1   23.00    3.20
  14  -3   1   17.60    2.20
 -14  -3  -1   18.30    2.50
  14  -3   1   14.50    2.20
  14  -3   1   11.90    2.80
 -14  -3  -1   18.30    2.50
 -14  -3  -1   20.00    2.30
  14   3   1   15.70    2.80
 -14   3  -1   15.40    3.00
  14   3   1   14.70    2.30
  14   3   1   18.40    1.90
  15  -3   1   18.00    2.70
  15  -3   1   21.00    3.60
  15  -3   1   22.70    3.40
 -15   3  -1   15.10    2.80
  15   3   1   16.30    2.80
  15   3   1   19.30    3.00
  15   3   1   23.60    2.20
  15   3   1   25.50    3.50
  15  -4  -1    4.70    1.90
  15  -4  -1    6.20    3.60
  15  -4  -1    4.90    2.40
 -15  -4   1    4.50    1.90
 -15   4   1    6.80    2.20
  15   4  -1    2.40    1.90
  14  -4  -1   36.70    3.20
  14  -4  -1   29.80    3.20
  14  -4  -1   27.90    3.80
  14  -4  -1   33.20    3.00
 -14  -4   1   31.20    2.70
  14  -4  -1   39.10    3.80
 -14  -4   1   32.80    3.20
 -14  -4   1   29.90    3.30
 -14   4   1   34.80    3.60
 -14   4   1   35.40    3.40
  14   4  -1   32.30    2.90
  14   4  -1   28.80    3.00
  14   4  -1   29.80    3.70
 -14   4   1   38.90    3.80
  13  -4  -1   22.40    3.30
 -13  -4   1   26.30    2.70
  13  -4  -1   26.70    3.20
  13  -4  -1   21.90    3.00
 -13  -4   1   23.70    3.00
 -13  -4   1   22.00    2.30
  13  -4  -1   22.60    2.60
  13   4  -1   25.10    2.60
  13   4  -1   24.10    2.60
 -13   4   1   26.70    3.50
 -13   4   1   28.00    3.10
  13   4  -1   31.00    3.40
 -13   4   1   20.70    2.80
  12  -4  -1   35.90    3.60
 -12  -4   1   35.70    2.70
 -12  -4   1   32.90    3.20
  12  -4  -1   39.90    3.30
  12  -4  -1   34.10    3.00
  12  -4  -1   37.40    3.20
 -12  -4   1   34.80    3.10
  12  -4  -1   32.40    3.80
  12   4  -1   33.10    2.90
 -12   4   1   35.30    3.50
 -12   4   1   41.00    3.50
  12   4  -1   42.70    3.60
  12   4  -1   33.30    3.00
 -12   4   1   29.20    3.20
  11  -4  -1   81.69    4.60
 -11  -4   1   73.59    4.60
  11  -4  -1   82.09    5.10
  11  -4  -1   86.39    4.90
  11  -4  -1   82.99    4.80
  11  -4  -1   84.89    5.30
 -11  -4   1   82.79    4.80
 -11  -4   1   84.79    4.10
  11   4  -1   81.89    4.80
  11   4  -1   82.19    3.70
  11   4  -1   76.39    4.90
 -11   4   1   83.19    5.00
  11   4  -1   85.89    4.60
 -11   4   1   83.99    5.00
 -11   4   1   77.19    5.00
 -10  -4   1   20.20    2.50
  10  -4  -1   20.70    2.30
  10  -4  -1   21.60    3.00
 -10  -4   1   21.20    3.10
 -10  -4   1   19.00    2.10
  10  -4  -1   17.10    2.10
  10  -4  -1   20.70    2.60
  10  -4  -1   19.70    2.60
  10   4  -1   19.50    1.60
  10   4  -1   23.00    2.60
  10   4  -1   19.40    2.80
  10   4  -1   14.00    2.20
 -10   4   1   17.80    1.40
 -10   4   1   20.50    3.00
 -10   4   1   19.10    2.70
 -10   4   1   17.50    2.50
  10   4  -1   19.80    2.60
 -10   4   1   16.10    2.40
  -9  -4   1    7.70    1.90
   9  -4  -1    8.30    1.90
   9  -4  -1   11.90    1.70
   9  -4  -1   10.50    1.90
   9  -4  -1   10.50    1.70
   9  -4  -1   11.70    2.10
   9  -4  -1   10.40    1.80
  -9  -4   1   12.20    1.80
  -9  -4   1   12.40    1.50
   9   4  -1   11.50    2.00
  -9   4   1   11.50    1.30
  -9   4   1    9.50    1.90
   9   4  -1   13.80    2.10
  -9   4   1   11.30    1.90
   9   4  -1   11.50    1.90
  -9   4   1    8.60    1.70
   9   4  -1   11.80    1.20
  -9   4   1   11.00    2.30
   9   4  -1   14.80    1.90
   8  -4  -1    1.40    1.20
  -8  -4   1    2.40    0.80
   8  -4  -1    2.20    1.30
   8  -4  -1    2.30    0.90
   8  -4  -1    2.40    1.10
   8  -4  -1    1.50    1.00
  -8  -4   1    0.10    0.80
  -8  -4   1    4.40    1.40
   8  -4  -1    2.70    1.00
   8   4  -1    2.20    0.60
  -8   4   1    2.00    1.30
  -8   4   1    3.00    1.50
   8   4  -1    2.20    1.10
  -8   4   1    3.00    1.20
  -8   4   1    3.20    1.50
   8   4  -1    4.50    1.30
   8   4  -1    1.60    0.90
   8   4  -1    4.30    1.10
  -8   4   1    2.10    0.80
  -8   4   1    1.70    1.00
  -7  -4   1   12.10    1.80
  -7  -4   1    9.50    1.40
   7  -4  -1    9.90    1.70
  -7  -4   1    9.30    1.10
   7  -4  -1   12.90    1.90
   7  -4  -1   11.50    1.50
  -7  -4   1   12.60    1.70
   7  -4  -1   12.20    1.70
   7  -4  -1   10.20    1.60
   7   4  -1   10.30    1.50
   7   4  -1   11.00    1.70
   7   4  -1   10.90    1.00
  -7   4   1   12.00    1.80
  -7   4   1   10.80    1.80
   7   4  -1   11.80    1.80
  -7   4   1   10.60    1.60
   7   4  -1   13.30    1.70
  -7   4   1   12.20    2.30
  -7   4   1   10.80    1.30
  -7   4   1   13.30    2.10
  -6  -4   1  111.59    5.10
   6  -4  -1  126.39    5.40
   6  -4  -1  115.49    5.50
   6  -4  -1  119.79    5.10
  -6  -4   1  116.09    5.10
  -6  -4   1  124.59    5.30
  -6  -4   1  113.69    4.40
  -6  -4   1  117.99    4.20
   6  -4  -1  118.59    5.50
   6  -4  -1  120.09    5.30
   6   4  -1  117.39    4.30
  -6   4   1  119.49    5.60
   6   4  -1  120.59    5.10
  -6   4   1  126.09    4.80
   6   4  -1  117.99    5.10
  -6   4   1  106.69    5.70
  -6   4   1  118.59    5.30
  -6   4   1  114.09    5.40
  -6   4   1  124.19    5.70
   6   4  -1  116.49    5.20
   6   4  -1  109.29    5.30
  -5  -4   1  323.27   11.70
   5  -4  -1  368.36   12.80
  -5  -4   1  352.06   11.90
   5  -4  -1  356.16   13.00
  -5  -4   1  347.57   12.60
   5  -4  -1  349.87   12.60
   5  -4  -1  338.17   12.60
  -5  -4   1  347.67   12.50
   5  -4  -1  382.46   12.90
  -5  -4   1  343.77   12.50
  -5  -4   1  356.56   12.50
  -5   4   1  347.57   12.60
   5   4  -1  350.26   11.90
  -5   4   1  339.17   12.80
   5   4  -1  358.66   12.80
  -5   4   1  321.87   13.00
  -5   4   1  383.26   13.00
   5   4  -1  340.97   12.70
   5   4  -1  332.07   12.50
   5   4  -1  369.36   12.40
  -5   4   1  369.96   12.30
   4  -4  -1   33.30    2.10
  -4  -4   1   30.70    2.20
   4  -4  -1   33.70    2.00
  -4  -4   1   34.10    2.10
  -4  -4   1   36.90    2.00
  -4  -4   1   34.10    2.10
   4  -4  -1   32.60    2.30
  -4  -4   1   33.50    1.40
   4  -4  -1   33.70    2.30
   4  -4  -1   33.70    2.10
  -4  -4   1   32.80    1.80
   4  -4  -1   27.00    2.10
  -4   4   1   32.40    2.10
   4   4  -1   31.30    2.20
  -4   4   1   35.30    2.20
  -4   4   1   33.70    2.40
   4   4  -1   32.90    2.10
   4   4  -1   32.50    1.70
  -4   4   1   34.50    2.50
   4   4  -1   34.80    2.00
   4   4  -1   33.70    2.10
  -4   4   1   36.80    2.10
  -4   4   1   35.90    2.50
   4   4  -1   31.50    2.00
   3  -4  -1  491.75   16.40
  -3  -4   1  494.25   16.10
   3  -4  -1  480.85   16.40
  -3  -4   1  482.75   16.40
   3  -4  -1  514.35   16.60
   3  -4  -1  486.05   16.40
  -3  -4   1  473.75   16.50
   3  -4  -1  476.75   16.70
  -3  -4   1  490.25   16.50
  -3  -4   1  455.65   16.10
   3  -4  -1  451.75   16.40
   3   4  -1  489.55   16.20
   3   4  -1  479.85   16.60
  -3   4   1  425.36   16.60
   3   4  -1  479.55   16.20
  -3   4   1  485.45   16.40
  -3   4   1  491.15   16.50
   3   4  -1  497.55   16.60
  -3   4   1  485.15   16.60
   3   4  -1  512.25   16.40
   3   4  -1  480.15   16.50
  -3   4   1  490.05   16.80
   2  -4  -1  652.43   21.10
  -2  -4   1  605.94   21.00
   2  -4  -1  645.34   21.00
  -2  -4   1  626.64   20.60
  -2  -4   1  647.14   21.20
  -2  -4   1  627.24   21.30
  -2  -4   1  662.33   20.80
   2  -4  -1  628.04   21.30
   2  -4  -1  592.14   21.00
   2  -4  -1  603.14   21.10
  -2  -4   1  651.33   21.20
  -2  -4   1  624.44   21.00
   2  -4  -1  650.93   21.00
   2   4  -1  631.84   21.30
  -2   4   1  648.14   21.30
   2   4  -1  664.23   21.40
   2   4  -1  664.73   21.40
  -2   4   1  645.44   21.60
  -2   4   1  562.94   21.40
   2   4  -1  632.84   21.50
  -2   4   1  575.24   21.40
  -2   4   1  647.64   21.40
  -2   4   1  631.24   21.30
   2   4  -1  694.73   21.10
  -2   4   1  650.53   21.30
   2   4  -1  667.03   21.20
  -1  -4   1   23.80    1.30
  -1  -4   1   23.20    1.50
   1  -4  -1   23.70    1.30
  -1  -4   1   22.80    1.60
  -1  -4   1   24.30    1.60
  -1  -4   1   22.80    1.30
  -1  -4   1   24.20    1.20
   1  -4  -1   21.80    1.50
   1  -4  -1   24.50    1.30
   1  -4  -1   23.80    1.30
   1  -4  -1   23.10    1.30
   1  -4  -1   24.20    1.50
  -1   4   1   23.60    1.30
   1   4  -1   23.90    1.50
   1   4  -1   23.30    1.30
  -1   4   1   21.30    1.40
  -1   4   1   23.70    1.30
  -1   4   1   21.30    1.50
   1   4  -1   25.70    1.70
   1   4  -1   25.90    1.50
   1   4  -1   21.90    1.50
   1   4  -1   25.70    1.30
  -1   4   1   21.80    1.40
  -1   4   1   23.90    1.40
  -1   4   1   23.60    1.50
   0  -4  -1 2037.90   65.19
   0  -4   1 2050.09   65.59
   0  -4   1 1918.11   65.39
   0  -4   1 1989.20   65.69
   0  -4   1 2078.89   65.49
   0   4  -1 2075.89   65.19
   0   4   1 1927.71   64.79
   0   4   1 1859.61   64.99
   0   4  -1 2116.79   65.49
   0   4  -1 2071.39   65.49
   0   4  -1 2088.59   65.29
   0   4   1 1921.11   65.09
  -1  -4  -1  700.73   22.40
   1  -4   1  655.63   22.90
   1  -4   1  682.13   22.60
  -1  -4  -1  742.23   22.40
   1  -4   1  686.53   22.60
   1  -4   1  664.33   22.70
   1  -4   1  685.53   22.60
   1  -4   1  687.83   22.80
   1  -4   1  665.63   22.90
   1   4   1  648.14   22.70
  -1   4  -1  683.03   22.60
  -1   4  -1  669.33   22.80
  -1   4  -1  694.13   22.60
   1   4   1  689.53   22.80
  -1   4  -1  685.03   22.70
  -1   4  -1  690.63   22.80
   1   4   1  683.13   22.40
   1   4   1  696.73   22.40
   1   4   1  697.23   22.50
  -1   4  -1  695.73   23.00
   1   4   1  688.23   22.80
  -1   4  -1  703.53   23.10
  -2  -4  -1 1901.01   63.29
   2  -4   1 2091.99   63.79
   2  -4   1 1839.02   63.99
   2  -4   1 1972.60   63.59
  -2  -4  -1 1981.30   63.69
   2  -4   1 1920.51   64.09
   2  -4   1 1974.40   63.69
   2  -4   1 1969.10   63.69
   2  -4   1 1996.20   63.89
   2   4   1 2221.08   64.49
  -2   4  -1 1998.30   64.99
   2   4   1 1914.71   64.89
   2   4   1 1923.01   64.89
  -2   4  -1 1925.91   65.49
  -2   4  -1 2019.20   65.19
  -2   4  -1 2025.50   65.39
  -2   4  -1 2015.70   64.99
  -2   4  -1 1954.20   64.89
  -2   4  -1 1988.80   65.39
  -2   4  -1 2027.70   65.09
   3  -4   1  410.06   13.40
   3  -4   1  409.46   13.90
  -3  -4  -1  377.86   13.20
   3  -4   1  387.76   13.30
   3  -4   1  380.66   13.90
  -3  -4  -1  395.16   13.30
   3  -4   1  393.86   13.40
  -3  -4  -1  384.46   13.20
   3  -4   1  390.66   13.40
   3  -4   1  379.96   13.60
  -3   4  -1  384.66   13.50
  -3   4  -1  397.56   13.70
  -3   4  -1  389.16   13.50
  -3   4  -1  388.16   14.10
   3   4   1  404.56   13.20
  -3   4  -1  413.76   14.10
   3   4   1  403.26   13.30
  -3   4  -1  374.36   13.40
   3   4   1  367.76   13.30
   3   4   1  397.26   13.30
  -3   4  -1  395.86   13.50
   3   4   1  407.76   13.10
   3   4   1  377.16   13.20
   4  -4   1  455.25   15.80
   4  -4   1  445.26   15.60
  -4  -4  -1  489.35   15.60
   4  -4   1  462.85   15.50
   4  -4   1  440.56   16.10
   4  -4   1  426.16   15.50
   4  -4   1  478.55   16.20
  -4  -4  -1  455.15   15.40
   4  -4   1  447.46   15.90
  -4  -4  -1  457.55   15.40
  -4   4  -1  445.06   15.50
  -4   4  -1  455.35   15.70
   4   4   1  451.45   15.40
  -4   4  -1  483.25   16.30
   4   4   1  420.36   15.40
  -4   4  -1  481.75   16.50
   4   4   1  462.55   15.50
   4   4   1  475.45   15.40
  -4   4  -1  441.36   15.50
   4   4   1  425.46   15.10
  -4   4  -1  457.75   15.90
   5  -4   1  620.74   21.50
  -5  -4  -1  646.24   21.50
   5  -4   1  598.04   21.20
   5  -4   1  629.34   21.00
   5  -4   1  684.43   22.00
   5  -4   1  610.14   21.30
   5  -4   1  620.64   21.70
  -5  -4  -1  619.24   20.50
  -5  -4  -1  622.04   21.10
  -5   4  -1  636.74   21.90
  -5   4  -1  653.93   22.30
  -5   4  -1  642.44   21.30
   5   4   1  647.44   21.40
   5   4   1  670.93   20.70
   5   4   1  636.94   21.30
  -5   4  -1  649.93   22.60
  -5   4  -1  619.54   21.70
   5   4   1  596.24   20.90
   5   4   1  594.54   21.40
  -5   4  -1  619.14   21.50
   6  -4   1  132.49    5.90
  -6  -4  -1  131.59    5.40
   6  -4   1  145.29    6.30
  -6  -4  -1  128.39    5.30
   6  -4   1  136.79    6.10
  -6  -4  -1  127.29    4.90
   6  -4   1  138.19    5.10
  -6  -4  -1  140.19    5.90
   6  -4   1  131.29    5.60
   6  -4   1  127.49    7.20
   6  -4   1  133.79    5.50
   6   4   1  130.59    5.30
   6   4   1  135.09    5.50
  -6   4  -1  125.69    5.70
  -6   4  -1  129.49    5.80
  -6   4  -1  137.59    5.70
  -6   4  -1  130.49    5.20
   6   4   1  125.99    4.70
   6   4   1  139.89    4.80
  -6   4  -1  141.79    6.30
   6   4   1  130.29    6.30
  -6   4  -1  143.59    6.70
  -7  -4  -1   50.79    2.80
   7  -4   1   46.70    3.40
  -7  -4  -1   48.10    2.40
   7  -4   1   55.99    3.20
   7  -4   1   52.89    3.30
   7  -4   1   51.39    3.00
  -7  -4  -1   48.90    2.80
   7  -4   1   53.39    3.30
  -7  -4  -1   61.69    3.50
   7   4   1   53.69    3.10
  -7   4  -1   50.69    3.10
  -7   4  -1   54.59    3.10
  -7   4  -1   53.99    3.60
  -7   4  -1   53.89    4.00
  -7   4  -1   47.30    2.50
   7   4   1   50.39    3.00
   7   4   1   55.69    2.80
   7   4   1   53.59    2.40
  -7   4  -1   49.30    3.20
   7   4   1   49.80    2.90
   8  -4   1   11.50    1.60
   8  -4   1   12.80    1.60
  -8  -4  -1   10.50    1.40
   8  -4   1   10.00    1.90
  -8  -4  -1   10.60    1.20
   8  -4   1   11.80    2.10
   8  -4   1    9.50    1.80
   8  -4   1    9.30    1.60
  -8  -4  -1   11.70    1.50
  -8  -4  -1   14.80    2.20
  -8   4  -1   10.60    1.60
   8   4   1   13.10    1.80
   8   4   1   12.10    1.50
  -8   4  -1   12.20    1.20
   8   4   1   12.80    1.60
   8   4   1   12.30    1.20
  -8   4  -1   10.30    1.80
  -8   4  -1   15.90    2.30
  -8   4  -1   13.20    2.50
   8   4   1   12.70    1.90
  -8   4  -1   10.40    1.70
  -9  -4  -1   44.90    2.80
   9  -4   1   44.60    3.00
   9  -4   1   47.90    3.70
   9  -4   1   44.60    2.90
   9  -4   1   39.70    3.30
  -9  -4  -1   39.90    2.80
  -9  -4  -1   40.30    5.70
  -9  -4  -1   46.80    2.50
   9  -4   1   48.70    3.30
   9  -4   1   43.40    3.50
  -9   4  -1   45.60    2.30
   9   4   1   48.30    3.30
  -9   4  -1   46.30    3.90
  -9   4  -1   44.10    3.20
  -9   4  -1   47.30    3.20
  -9   4  -1   43.40    3.20
   9   4   1   47.70    2.40
   9   4   1   42.20    2.90
   9   4   1   46.10    3.20
   9   4   1   43.10    2.80
 -10  -4  -1  150.88    6.80
 -10  -4  -1  156.48    6.80
  10  -4   1  157.88    7.60
  10  -4   1  155.78    6.80
 -10  -4  -1  144.69    6.40
 -10  -4  -1  165.68    8.20
  10  -4   1  170.78    7.90
  10  -4   1  157.08    7.40
  10  -4   1  154.78    7.00
  10  -4   1  158.18    7.40
  10   4   1  158.88    6.00
 -10   4  -1  157.58    7.10
 -10   4  -1  157.68    5.70
  10   4   1  151.98    6.80
 -10   4  -1  154.28    7.70
  10   4   1  154.08    6.60
 -10   4  -1  150.98    7.10
 -10   4  -1  149.69    7.50
  10   4   1  161.88    7.20
  10   4   1  145.39    7.10
  11  -4   1    2.40    1.10
  11  -4   1    1.00    1.60
  11  -4   1    5.30    1.30
  11  -4   1    9.10    2.20
  11  -4   1    3.00    1.40
 -11  -4  -1    4.50    1.30
 -11  -4  -1    2.60    1.00
 -11  -4  -1    1.50    1.00
  11   4   1    3.60    1.20
  11   4   1    2.00    1.50
  11   4   1    5.10    1.60
  11   4   1    3.20    1.00
  11   4   1    5.30    1.30
 -11   4  -1    3.40    1.50
 -11   4  -1    1.80    1.50
  12  -4   1   14.00    2.00
 -12  -4  -1   12.00    2.10
 -12  -4  -1   16.30    2.20
  12  -4   1   11.90    2.20
  12  -4   1   15.10    2.10
  12  -4   1   15.90    2.60
 -12  -4  -1   15.30    1.80
  12  -4   1   12.20    2.50
  12   4   1   13.80    2.40
 -12   4  -1   16.10    2.60
 -12   4  -1   14.10    2.30
  12   4   1   14.60    1.60
  12   4   1   17.60    2.10
  12   4   1   15.60    2.00
  13  -4   1   11.00    2.20
 -13  -4  -1   13.60    2.10
 -13  -4  -1   15.00    2.20
  13  -4   1    9.50    2.00
  13  -4   1    9.60    1.90
  13  -4   1   15.30    3.10
 -13  -4  -1   11.30    1.70
  13  -4   1   10.10    1.80
  13   4   1   13.90    1.60
  13   4   1   13.00    2.60
  13   4   1   13.80    2.10
  13   4   1   13.30    1.90
 -13   4  -1   12.70    2.20
  14  -4   1    1.10    1.40
  14  -4   1   -0.70    1.60
 -14  -4  -1    3.40    1.30
  14  -4   1    1.50    1.60
  14  -4   1    3.70    1.20
 -14  -4  -1    3.60    1.40
  14  -4   1    1.50    1.20
  14   4   1    1.90    1.70
  14   4   1    0.70    1.00
  14   4   1    1.70    0.90
 -14   4  -1    3.00    1.60
  15  -4   1    5.20    2.90
  15  -4   1    8.40    2.10
  15  -4   1    8.40    2.30
  15   4   1    4.20    2.00
  15   4   1    8.10    2.30
 -15   4  -1   12.80    2.60
  15  -5  -1   20.70    4.00
  15  -5  -1   31.30    3.30
 -15  -5   1   21.50    2.90
 -15   5   1   23.80    3.60
  15   5  -1   29.30    3.90
  14  -5  -1   16.70    2.10
 -14  -5   1   12.80    2.40
 -14  -5   1   13.30    1.70
 -14  -5   1   16.00    2.30
  14  -5  -1   15.30    2.70
  14  -5  -1   13.50    2.10
  14  -5  -1   10.50    2.70
  14  -5  -1   12.40    2.50
 -14   5   1   11.80    2.40
 -14   5   1    8.30    2.20
  14   5  -1   12.70    2.00
  14   5  -1   12.60    2.30
 -14   5   1   14.00    2.70
  14   5  -1    9.20    2.40
  13  -5  -1   17.40    2.40
  13  -5  -1   13.60    2.10
 -13  -5   1   18.60    2.60
 -13  -5   1   16.50    2.50
  13  -5  -1   13.40    2.60
 -13  -5   1   18.00    1.80
  13  -5  -1   12.80    2.80
 -13   5   1   12.70    2.30
 -13   5   1   18.10    3.00
  13   5  -1   15.30    2.30
  13   5  -1   15.30    2.30
 -13   5   1   23.10    3.10
  13   5  -1   19.20    3.10
 -12  -5   1   17.30    2.10
  12  -5  -1   13.70    2.80
  12  -5  -1   18.60    2.70
  12  -5  -1   12.90    2.00
  12  -5  -1   18.90    2.80
 -12  -5   1   14.70    2.30
 -12  -5   1   18.00    2.60
  12  -5  -1   13.50    2.40
  12   5  -1   15.20    2.60
 -12   5   1   23.30    3.10
  12   5  -1   15.60    2.30
 -12   5   1   21.60    2.90
  12   5  -1   12.50    2.10
 -12   5   1   17.80    2.80
  11  -5  -1  121.99    6.70
  11  -5  -1  127.39    7.20
  11  -5  -1  107.99    5.70
 -11  -5   1  119.79    6.00
  11  -5  -1  110.09    5.90
  11  -5  -1  113.79    6.00
 -11  -5   1  114.79    5.90
 -11  -5   1  112.79    4.90
 -11   5   1  117.69    6.30
 -11   5   1  111.09    6.40
 -11   5   1  111.79    6.20
  11   5  -1  106.99    5.60
  11   5  -1  119.89    6.10
  11   5  -1  113.39    6.00
 -11   5   1  112.79    4.50
  10  -5  -1    7.60    1.50
  10  -5  -1    6.30    2.00
 -10  -5   1    8.90    2.10
  10  -5  -1    7.80    1.80
 -10  -5   1    6.80    1.10
  10  -5  -1    4.70    1.90
 -10  -5   1    8.10    1.60
  10  -5  -1    8.30    1.70
 -10  -5   1    7.90    1.70
 -10   5   1    7.10    1.10
  10   5  -1    6.60    1.70
  10   5  -1    7.40    1.50
 -10   5   1    5.80    1.50
 -10   5   1    8.80    2.10
 -10   5   1    8.00    2.10
  10   5  -1   10.30    2.20
   9  -5  -1   23.70    2.70
  -9  -5   1   18.70    2.30
   9  -5  -1   20.60    2.60
   9  -5  -1   19.10    2.50
  -9  -5   1   19.90    1.50
   9  -5  -1   17.60    2.40
   9  -5  -1   18.80    2.10
  -9  -5   1   20.90    3.50
   9  -5  -1   16.50    2.50
   9   5  -1   21.20    2.40
  -9   5   1   17.60    2.60
  -9   5   1   17.10    2.60
   9   5  -1   19.00    2.00
   9   5  -1   16.70    2.40
  -9   5   1   16.80    2.40
  -9   5   1   23.80    3.00
   9   5  -1   24.40    2.30
  -8  -5   1    2.50    0.60
   8  -5  -1    2.70    1.00
   8  -5  -1    1.60    1.10
  -8  -5   1    3.50    1.40
   8  -5  -1    2.30    1.10
  -8  -5   1    3.60    1.10
   8  -5  -1    1.90    1.20
   8  -5  -1    3.90    1.50
   8  -5  -1    2.30    0.90
   8   5  -1    3.60    1.20
   8   5  -1    3.70    1.10
   8   5  -1    1.90    0.90
  -8   5   1    2.60    1.10
  -8   5   1    3.40    1.60
  -8   5   1    2.90    1.40
   8   5  -1    2.80    1.20
  -8   5   1    2.10    1.20
  -8   5   1    3.40    1.20
   7  -5  -1   19.50    2.20
  -7  -5   1   16.90    1.10
   7  -5  -1   16.80    1.70
   7  -5  -1   19.80    2.20
   7  -5  -1   17.40    1.80
  -7  -5   1   19.70    2.00
   7  -5  -1   15.50    1.90
  -7  -5   1   19.20    1.90
  -7  -5   1   18.20    2.00
   7  -5  -1   16.40    2.20
  -7   5   1   19.10    2.50
  -7   5   1   19.20    2.00
   7   5  -1   18.60    1.20
  -7   5   1   15.90    1.90
  -7   5   1   18.00    2.60
   7   5  -1   18.90    1.90
   7   5  -1   17.70    1.80
   7   5  -1   19.10    2.10
   7   5  -1   19.40    1.90
  -6  -5   1   91.89    4.20
   6  -5  -1   83.89    4.60
   6  -5  -1   88.29    4.30
  -6  -5   1   85.79    4.20
  -6  -5   1   86.19    3.50
   6  -5  -1   88.19    4.20
  -6  -5   1   92.29    4.20
   6  -5  -1   93.09    4.40
   6  -5  -1   86.19    4.40
   6   5  -1   84.49    4.40
  -6   5   1   84.69    4.70
  -6   5   1   86.39    4.30
   6   5  -1   91.79    4.40
   6   5  -1   93.69    4.20
  -6   5   1   94.59    5.10
   6   5  -1   86.79    4.20
   6   5  -1   89.49    3.60
  -6   5   1   92.59    4.60
  -6   5   1   82.49    4.20
  -6   5   1   90.39    4.70
  -5  -5   1  189.58    7.20
  -5  -5   1  185.08    7.20
  -5  -5   1  185.08    7.20
   5  -5  -1  170.78    7.30
   5  -5  -1  169.88    7.50
   5  -5  -1  198.98    7.50
   5  -5  -1  178.18    7.10
  -5  -5   1  180.88    6.60
  -5  -5   1  189.08    7.00
   5  -5  -1  173.98    7.20
   5  -5  -1  176.98    7.20
  -5   5   1  169.08    7.80
   5   5  -1  200.38    7.10
  -5   5   1  184.98    7.10
   5   5  -1  184.58    7.30
  -5   5   1  181.28    7.50
   5   5  -1  186.58    7.50
  -5   5   1  185.78    7.80
   5   5  -1  191.48    7.10
  -5   5   1  184.48    7.40
  -5   5   1  191.68    7.80
   5   5  -1  185.28    7.40
   5   5  -1  184.38    6.80
   4  -5  -1  924.71   31.70
   4  -5  -1  841.72   31.40
   4  -5  -1  984.30   31.70
  -4  -5   1  960.30   31.40
  -4  -5   1  953.60   31.50
   4  -5  -1  966.00   31.40
  -4  -5   1  962.00   31.50
   4  -5  -1  916.21   31.40
  -4  -5   1  919.61   31.00
   4  -5  -1  960.90   31.50
  -4  -5   1  958.80   31.10
  -4   5   1  970.60   32.00
   4   5  -1  987.60   32.00
  -4   5   1  981.40   32.60
   4   5  -1 1008.80   31.80
   4   5  -1  947.51   32.00
  -4   5   1  964.30   32.10
  -4   5   1  952.50   32.60
   4   5  -1  969.00   32.20
  -4   5   1  899.41   32.50
   4   5  -1  920.81   31.70
  -4   5   1  974.60   32.30
  -3  -5   1 1606.84   51.59
  -3  -5   1 1474.45   51.29
   3  -5  -1 1488.05   51.59
   3  -5  -1 1618.94   51.49
  -3  -5   1 1626.04   51.09
   3  -5  -1 1599.94   51.79
   3  -5  -1 1527.45   51.49
  -3  -5   1 1578.84   51.59
  -3  -5   1 1577.74   51.69
   3  -5  -1 1598.64   51.59
   3  -5  -1 1590.14   51.49
   3   5  -1 1621.34   52.39
  -3   5   1 1553.64   52.69
  -3   5   1 1448.66   52.59
   3   5  -1 1705.03   52.09
   3   5  -1 1561.44   52.19
   3   5  -1 1641.64   52.49
   3   5  -1 1552.64   52.19
  -3   5   1 1656.43   52.39
  -3   5   1 1626.94   52.39
   3   5  -1 1592.84   52.59
  -3   5   1 1614.94   52.79
   2  -5  -1   80.79    3.60
  -2  -5   1   84.29    3.30
  -2  -5   1   78.69    3.70
  -2  -5   1   76.19    3.40
   2  -5  -1   82.69    3.30
   2  -5  -1   72.19    3.30
   2  -5  -1   80.39    3.40
   2  -5  -1   78.69    3.50
  -2  -5   1   80.59    3.60
  -2  -5   1   77.19    3.00
  -2  -5   1   84.59    3.10
   2  -5  -1   83.69    3.30
  -2   5   1   85.99    3.80
   2   5  -1   80.59    3.70
   2   5  -1   82.89    3.60
   2   5  -1   86.69    3.60
   2   5  -1   85.09    3.30
   2   5  -1   83.59    3.50
  -2   5   1   73.89    3.50
  -2   5   1   75.89    3.60
  -2   5   1   80.49    3.40
   2   5  -1   86.89    3.20
  -2   5   1   74.59    3.60
   2   5  -1   81.09    3.00
  -2   5   1   84.29    3.50
  -1  -5   1  194.08    6.70
  -1  -5   1  193.88    7.00
  -1  -5   1  201.38    6.50
   1  -5  -1  189.28    6.90
   1  -5  -1  169.98    6.60
  -1  -5   1  186.28    7.10
  -1  -5   1  183.48    7.20
  -1  -5   1  188.98    7.10
  -1  -5   1  177.58    6.60
   1  -5  -1  193.48    6.70
   1  -5  -1  187.98    6.60
  -1   5   1  175.48    6.70
   1   5  -1  189.98    6.70
  -1   5   1  186.78    6.70
   1   5  -1  189.78    6.90
   1   5  -1  191.48    7.00
   1   5  -1  187.58    7.20
  -1   5   1  176.78    6.90
  -1   5   1  192.68    6.60
   1   5  -1  201.38    7.00
  -1   5   1  188.48    6.90
   1   5  -1  189.88    6.70
  -1   5   1  188.98    6.80
  -1   5   1  179.08    6.90
   0  -5  -1  563.94   18.30
   0  -5   1  545.75   19.10
   0  -5  -1  552.94   18.40
   0  -5   1  527.85   18.70
   0  -5  -1  542.85   18.40
   0  -5   1  543.25   18.90
   0  -5  -1  600.84   18.50
   0  -5  -1  558.34   18.40
   0  -5   1  541.55   18.60
   0  -5   1  548.85   19.00
   0  -5   1  568.54   18.50
   0   5   1  580.54   18.90
   0   5   1  533.85   19.10
   0   5  -1  556.04   19.10
   0   5  -1  566.64   18.90
   0   5  -1  573.04   19.30
   0   5  -1  566.84   19.40
   0   5  -1  581.74   19.20
   0   5  -1  583.14   19.10
   0   5   1  524.25   18.90
   0   5   1  592.54   18.90
   0   5   1  572.24   19.00
   0   5  -1  571.54   19.30
   0   5  -1  570.24   18.90
   0   5   1  575.44   18.70
   1  -5   1   37.10    1.80
  -1  -5  -1   37.20    1.60
   1  -5   1   33.60    2.10
  -1  -5  -1   37.00    1.60
   1  -5   1   34.20    2.10
   1  -5   1   40.00    1.90
   1  -5   1   38.60    2.10
   1   5   1   37.90    2.10
   1   5   1   36.30    2.00
  -1   5  -1   39.10    2.10
  -1   5  -1   39.60    2.50
   1   5   1   37.30    1.70
  -1   5  -1   39.30    1.90
   1   5   1   37.10    1.70
  -1   5  -1   38.30    2.00
   1   5   1   38.50    2.10
  -1   5  -1   37.10    1.80
   1   5   1   34.70    1.70
  -1   5  -1   39.40    2.20
  -1   5  -1   36.00    2.20
  -1   5  -1   38.80    1.90
   1   5   1   39.00    1.70
   2  -5   1   43.20    2.30
   2  -5   1   41.20    2.20
   2  -5   1   42.10    2.10
  -2  -5  -1   37.10    2.10
  -2  -5  -1   40.10    1.60
   2  -5   1   42.60    2.00
  -2  -5  -1   43.60    1.90
   2  -5   1   39.50    2.40
   2  -5   1   40.10    2.50
   2   5   1   42.80    1.80
  -2   5  -1   43.90    2.30
  -2   5  -1   39.40    2.00
  -2   5  -1   45.50    2.30
   2   5   1   42.20    2.10
  -2   5  -1   36.50    2.40
  -2   5  -1   43.90    2.10
  -2   5  -1   40.50    2.60
   2   5   1   35.90    1.70
   2   5   1   40.30    2.10
   2   5   1   42.30    1.80
  -2   5  -1   37.40    2.40
   2   5   1   38.60    2.20
  -2   5  -1   40.90    2.00
   2   5   1   40.20    2.00
   3  -5   1 1184.08   38.20
   3  -5   1 1179.38   38.10
  -3  -5  -1 1091.89   37.80
   3  -5   1 1122.69   38.70
   3  -5   1 1156.78   38.30
   3  -5   1 1217.18   38.30
  -3  -5  -1 1199.68   38.20
   3  -5   1 1199.78   38.50
   3  -5   1 1095.09   38.60
   3   5   1 1206.18   39.60
   3   5   1 1226.98   39.40
  -3   5  -1 1264.57   39.90
  -3   5  -1 1211.48   39.70
  -3   5  -1 1174.98   39.80
  -3   5  -1 1189.08   39.80
   3   5   1 1157.48   39.70
   3   5   1 1232.68   39.60
   3   5   1 1237.88   39.60
  -3   5  -1 1152.38   40.30
   3   5   1 1226.28   39.30
  -3   5  -1 1216.68   40.10
   4  -5   1 1165.38   40.20
   4  -5   1 1198.08   40.00
   4  -5   1 1196.28   40.20
   4  -5   1 1163.58   39.50
   4  -5   1 1171.58   39.70
  -4  -5  -1 1186.58   39.50
   4  -5   1 1261.87   39.70
  -4  -5  -1 1275.17   39.50
   4  -5   1 1193.68   39.80
   4   5   1 1242.78   39.40
   4   5   1 1224.78   39.20
   4   5   1 1167.38   39.40
   4   5   1 1188.58   39.20
  -4   5  -1 1242.08   39.50
  -4   5  -1 1171.58   40.40
   4   5   1 1093.79   39.10
   4   5   1 1273.87   39.10
  -4   5  -1 1217.08   39.60
  -4   5  -1 1203.38   39.80
  -4   5  -1 1177.68   39.50
  -4   5  -1 1152.08   40.10
  -4   5  -1 1168.98   39.40
  -5  -5  -1  296.77   10.90
   5  -5   1  301.37   11.00
   5  -5   1  313.47   11.70
   5  -5   1  311.87   10.90
   5  -5   1  303.87   11.20
   5  -5   1  304.27   11.10
   5  -5   1  299.47   11.40
  -5  -5  -1  302.87   10.90
   5  -5   1  307.17   11.60
  -5  -5  -1  326.17   11.10
   5   5   1  300.47   10.80
  -5   5  -1  313.17   12.00
  -5   5  -1  298.87   10.90
  -5   5  -1  302.07   10.80
  -5   5  -1  327.37   11.80
   5   5   1  274.87   11.20
   5   5   1  307.37   10.70
  -5   5  -1  283.37   11.00
  -5   5  -1  302.67   11.30
   5   5   1  308.47   10.60
   5   5   1  278.57   10.30
  -6  -5  -1  130.79    5.30
   6  -5   1  111.59    5.30
   6  -5   1  117.59    5.50
   6  -5   1  112.19    5.30
   6  -5   1  119.19    4.70
  -6  -5  -1  112.29    4.80
  -6  -5  -1  108.09    4.80
   6  -5   1  120.49    6.20
   6  -5   1  116.89    5.10
   6  -5   1  127.29    5.70
   6   5   1  114.39    5.10
  -6   5  -1  112.19    4.90
   6   5   1  116.19    5.40
   6   5   1  111.99    4.40
  -6   5  -1  115.19    5.20
  -6   5  -1  113.59    5.30
  -6   5  -1  125.49    5.90
  -6   5  -1  137.49    6.40
   6   5   1  121.89    5.00
   6   5   1  120.79    4.90
  -6   5  -1  112.09    5.40
  -7  -5  -1   12.80    1.90
  -7  -5  -1   11.20    1.30
   7  -5   1   11.30    1.60
   7  -5   1    8.60    1.80
   7  -5   1   11.00    1.50
   7  -5   1    8.20    1.50
  -7  -5  -1   10.60    1.40
   7  -5   1    8.50    1.80
   7  -5   1    9.10    1.50
  -7   5  -1   10.60    1.70
  -7   5  -1    8.70    1.60
   7   5   1   10.60    1.60
   7   5   1   10.80    0.90
   7   5   1   11.00    0.80
  -7   5  -1   11.20    1.60
   7   5   1   12.40    1.50
   7   5   1    9.80    1.40
   7   5   1   13.90    1.70
  -7   5  -1    8.10    2.00
  -7   5  -1    9.50    1.60
  -7   5  -1   13.90    2.20
   8  -5   1   52.59    3.40
   8  -5   1   51.49    3.10
   8  -5   1   54.79    3.10
  -8  -5  -1   48.70    2.30
   8  -5   1   49.40    3.60
   8  -5   1   53.09    3.70
  -8  -5  -1   49.10    2.90
  -8  -5  -1   50.49    2.90
   8  -5   1   45.60    3.40
  -8  -5  -1   53.19    3.60
  -8   5  -1   52.39    4.20
  -8   5  -1   44.00    3.10
   8   5   1   52.09    2.20
  -8   5  -1   47.60    3.40
  -8   5  -1   51.39    3.30
   8   5   1   56.99    3.90
   8   5   1   50.39    3.00
   8   5   1   52.69    2.90
  -8   5  -1   52.79    3.80
   8   5   1   47.70    3.20
   9  -5   1  324.77   12.80
   9  -5   1  323.87   12.90
  -9  -5  -1  305.47   11.80
   9  -5   1  322.97   12.70
   9  -5   1  312.97   11.90
   9  -5   1  320.17   12.20
  -9  -5  -1  302.07   11.80
   9  -5   1  319.17   12.50
  -9  -5  -1  314.77   11.10
  -9  -5  -1  338.47   13.10
  -9   5  -1  321.07   13.10
   9   5   1  311.37   12.40
  -9   5  -1  313.07   12.30
   9   5   1  321.87   12.10
   9   5   1  310.37   11.80
  -9   5  -1  313.87   11.60
   9   5   1  325.07   10.90
  -9   5  -1  313.77   12.60
   9   5   1  334.77   12.20
  10  -5   1  509.05   18.30
  10  -5   1  525.65   19.50
 -10  -5  -1  509.55   17.40
 -10  -5  -1  479.65   18.20
  10  -5   1  532.85   19.10
  10  -5   1  504.65   18.60
 -10  -5  -1  536.35   19.80
 -10  -5  -1  504.95   18.30
  10  -5   1  501.45   19.00
  10   5   1  534.35   18.60
 -10   5  -1  509.45   18.80
 -10   5  -1  520.45   18.80
  10   5   1  499.25   18.90
  10   5   1  502.85   18.10
  10   5   1  507.85   17.10
 -10   5  -1  496.65   19.00
  10   5   1  493.35   18.40
 -10   5  -1  518.55   17.40
 -11  -5  -1  480.05   18.20
  11  -5   1  508.45   19.00
 -11  -5  -1  498.05   17.50
  11  -5   1  502.25   19.10
  11  -5   1  498.65   18.30
  11  -5   1  501.65   18.60
  11  -5   1  556.94   20.00
 -11  -5  -1  510.35   18.40
 -11   5  -1  485.75   18.40
 -11   5  -1  510.25   18.60
  11   5   1  473.85   18.10
  11   5   1  523.15   18.50
 -11   5  -1  506.25   16.80
  11   5   1  502.05   16.70
  11   5   1  481.65   18.70
 -11   5  -1  508.15   18.40
  11   5   1  480.25   17.70
 -11   5  -1  468.05   18.70
  12  -5   1   64.09    4.80
 -12  -5  -1   59.39    3.50
  12  -5   1   50.09    4.30
  12  -5   1   63.59    4.50
 -12  -5  -1   60.99    3.70
  12  -5   1   61.49    4.00
  12  -5   1   55.39    3.70
 -12  -5  -1   51.99    3.70
  12   5   1   59.19    3.90
  12   5   1   62.79    2.90
 -12   5  -1   56.89    4.40
  12   5   1   54.39    3.50
 -12   5  -1   62.59    4.50
 -12   5  -1   65.99    4.10
  12   5   1   61.49    4.30
  13  -5   1   50.99    3.70
 -13  -5  -1   55.89    3.90
  13  -5   1   62.79    4.60
 -13  -5  -1   60.09    3.80
 -13  -5  -1   54.99    3.00
  13  -5   1   57.19    3.90
  13  -5   1   55.79    4.60
  13   5   1   61.29    3.70
 -13   5  -1   55.09    4.70
  13   5   1   53.69    3.70
  13   5   1   52.59    4.30
 -13   5  -1   62.09    4.40
  14  -5   1   14.20    2.60
  14  -5   1   10.30    2.60
  14  -5   1   17.00    2.70
  14  -5   1   16.40    2.20
 -14  -5  -1   18.30    2.50
  14  -5   1   13.80    2.10
 -14  -5  -1   17.00    2.30
  14   5   1   17.40    2.20
 -14   5  -1   17.90    2.90
 -14   5  -1   10.60    2.20
  14   5   1   12.50    2.10
  14   5   1   16.80    2.90
  15  -5   1    5.10    3.10
  15  -5   1    4.20    1.80
  15  -5   1    7.50    2.30
  15   5   1   -0.80    1.60
 -15   5  -1    7.20    2.20
  15  -6  -1   12.80    3.00
 -15   6   1   19.00    3.20
  15   6  -1   17.50    3.20
 -15   6   1   25.00    3.30
  14  -6  -1   11.60    2.40
  14  -6  -1    9.00    2.60
 -14  -6   1   15.50    2.60
  14  -6  -1   13.80    2.60
 -14  -6   1   14.70    2.50
  14  -6  -1   13.50    2.70
 -14   6   1   12.90    2.80
  14   6  -1   14.10    2.70
 -14   6   1   13.80    2.60
 -14   6   1   12.40    2.50
  13  -6  -1   12.20    2.30
 -13  -6   1   10.00    2.00
 -13  -6   1   11.10    2.10
  13  -6  -1    7.20    1.70
  13  -6  -1    9.10    1.80
  13  -6  -1   10.00    2.30
  13  -6  -1    8.90    2.50
 -13   6   1   14.50    2.70
 -13   6   1   14.40    2.50
  13   6  -1   12.30    2.20
  13   6  -1   11.50    2.00
 -13   6   1   14.30    2.70
  13   6  -1   10.50    2.40
  12  -6  -1   55.69    4.60
  12  -6  -1   57.09    4.30
  12  -6  -1   51.09    3.80
 -12  -6   1   54.69    3.90
  12  -6  -1   52.69    4.30
 -12  -6   1   52.39    3.80
 -12  -6   1   55.59    2.50
 -12   6   1   61.89    4.60
 -12   6   1   55.89    2.80
  12   6  -1   57.69    3.80
 -12   6   1   56.89    4.40
  12   6  -1   49.50    3.80
 -12   6   1   58.29    4.40
  12   6  -1   60.49    4.40
 -11  -6   1   12.40    2.10
  11  -6  -1   13.70    2.40
  11  -6  -1   13.40    4.00
 -11  -6   1    9.60    1.10
 -11  -6   1   13.00    2.00
  11  -6  -1   12.90    2.10
  11  -6  -1   11.80    2.40
  11  -6  -1    9.30    2.20
  11   6  -1   12.20    2.30
 -11   6   1   10.70    2.20
 -11   6   1   11.10    2.40
  11   6  -1    8.30    1.80
  11   6  -1   11.90    2.10
 -11   6   1   14.70    2.60
 -11   6   1   12.60    1.50
  10  -6  -1  250.07   10.60
  10  -6  -1  245.48   10.30
 -10  -6   1  241.18   10.10
  10  -6  -1  239.98   10.00
  10  -6  -1  263.97   10.60
 -10  -6   1  240.48   10.60
 -10  -6   1  248.58   10.10
  10  -6  -1  247.18   10.70
 -10  -6   1  243.48    8.50
 -10   6   1  247.48   10.90
  10   6  -1  245.68   10.40
 -10   6   1  251.97   10.70
 -10   6   1  252.77    9.30
  10   6  -1  250.37   10.30
  10   6  -1  233.18   10.60
 -10   6   1  266.87   11.00
  -9  -6   1   71.29    4.00
  -9  -6   1   60.19    4.30
   9  -6  -1   68.09    4.50
   9  -6  -1   66.69    4.30
   9  -6  -1   66.49    4.20
   9  -6  -1   74.29    4.00
   9  -6  -1   66.19    4.00
  -9   6   1   64.29    4.70
   9   6  -1   66.29    4.10
   9   6  -1   70.99    4.10
  -9   6   1   68.89    3.50
  -9   6   1   69.09    4.40
  -9   6   1   71.09    5.00
  -9   6   1   59.89    4.40
   9   6  -1   66.79    3.90
  -8  -6   1   26.60    2.50
  -8  -6   1   21.80    2.10
   8  -6  -1   20.40    2.60
   8  -6  -1   20.30    2.30
   8  -6  -1   20.20    2.00
   8  -6  -1   26.80    2.70
   8  -6  -1   23.00    2.60
   8  -6  -1   21.30    2.10
  -8   6   1   25.30    2.00
   8   6  -1   23.40    2.20
  -8   6   1   23.70    2.40
  -8   6   1   26.70    3.20
   8   6  -1   20.80    2.10
   8   6  -1   22.20    2.30
  -8   6   1   21.10    2.80
   8   6  -1   21.90    2.20
   8   6  -1   21.80    1.40
  -8   6   1   21.90    2.30
   8   6  -1   20.20    2.00
  -8   6   1   25.70    2.80
   7  -6  -1  134.99    6.50
   7  -6  -1  135.19    6.00
  -7  -6   1  161.28    6.30
  -7  -6   1  140.89    6.00
   7  -6  -1  142.99    6.30
   7  -6  -1  141.09    6.50
   7  -6  -1  136.39    6.30
   7  -6  -1  139.09    6.60
  -7  -6   1  138.09    6.10
   7   6  -1  150.28    6.10
  -7   6   1  144.19    7.20
  -7   6   1  138.49    6.30
   7   6  -1  144.69    6.00
  -7   6   1  135.19    6.50
  -7   6   1  137.19    5.80
   7   6  -1  142.89    6.20
  -7   6   1  141.89    6.80
  -7   6   1  143.69    6.90
   7   6  -1  137.49    5.30
   7   6  -1  134.89    6.40
   7   6  -1  138.79    6.30
   6  -6  -1  475.25   17.10
  -6  -6   1  460.95   16.90
  -6  -6   1  478.05   16.90
   6  -6  -1  458.55   17.20
   6  -6  -1  478.45   17.10
   6  -6  -1  467.95   17.50
   6  -6  -1  481.15   16.90
  -6  -6   1  498.55   16.80
   6  -6  -1  514.25   17.40
  -6  -6   1  488.55   16.20
  -6   6   1  471.35   17.20
  -6   6   1  511.55   17.90
  -6   6   1  473.55   17.40
   6   6  -1  480.35   16.80
   6   6  -1  494.95   16.80
  -6   6   1  490.15   16.80
  -6   6   1  468.05   17.90
   6   6  -1  487.05   17.00
  -6   6   1  486.35   17.80
   6   6  -1  466.55   17.30
   6   6  -1  464.05   16.30
   6   6  -1  490.05   17.30
   5  -6  -1  723.33   25.00
   5  -6  -1  724.23   25.40
  -5  -6   1  725.63   25.00
  -5  -6   1  708.63   24.90
  -5  -6   1  770.12   24.70
  -5  -6   1  743.83   25.00
   5  -6  -1  731.43   25.10
   5  -6  -1  745.53   24.90
   5  -6  -1  768.02   25.30
   5  -6  -1  662.83   25.00
  -5  -6   1  753.72   24.50
   5   6  -1  708.03   24.20
   5   6  -1  749.92   24.60
  -5   6   1  717.33   25.00
  -5   6   1  725.73   24.60
  -5   6   1  733.03   24.90
   5   6  -1  755.22   24.40
  -5   6   1  743.13   25.40
   5   6  -1  728.73   24.90
  -5   6   1  666.33   25.30
  -5   6   1  705.63   25.30
   5   6  -1  731.03   25.00
   5   6  -1  738.03   24.70
  -4  -6   1  220.88    8.60
   4  -6  -1  228.78    8.60
   4  -6  -1  225.98    9.00
   4  -6  -1  237.08    8.60
  -4  -6   1  232.78    8.20
   4  -6  -1  224.88    8.80
  -4  -6   1  229.08    8.80
  -4  -6   1  224.58    8.40
  -4  -6   1  230.38    8.70
   4  -6  -1  231.88    8.90
   4  -6  -1  235.98    8.70
   4   6  -1  232.18    8.30
  -4   6   1  229.38    8.80
   4   6  -1  232.38    8.70
  -4   6   1  234.18    8.70
   4   6  -1  232.08    8.90
  -4   6   1  229.58    9.10
  -4   6   1  242.78    9.30
   4   6  -1  221.28    8.40
   4   6  -1  232.68    8.70
  -4   6   1  204.18    9.00
   4   6  -1  231.28    8.40
  -4   6   1  231.48    8.70
   3  -6  -1  140.09    5.30
   3  -6  -1  137.39    5.70
  -3  -6   1  129.99    5.30
  -3  -6   1  123.69    4.70
   3  -6  -1  135.39    5.40
  -3  -6   1  137.09    5.30
   3  -6  -1  121.09    5.40
  -3  -6   1  150.58    5.00
   3  -6  -1  129.69    5.30
  -3  -6   1  140.99    5.70
  -3  -6   1  137.29    5.70
   3  -6  -1  130.19    5.60
  -3  -6   1  134.89    5.50
   3   6  -1  130.89    5.50
   3   6  -1  138.49    5.70
  -3   6   1  136.49    6.00
   3   6  -1  139.09    5.40
  -3   6   1  141.39    5.60
   3   6  -1  139.09    5.60
  -3   6   1  136.39    5.50
  -3   6   1  132.89    5.70
   3   6  -1  154.88    5.30
  -3   6   1  144.29    6.10
   2  -6  -1  504.55   16.90
  -2  -6   1  497.75   17.00
  -2  -6   1  481.65   16.70
   2  -6  -1  449.36   16.50
  -2  -6   1  453.45   16.20
   2  -6  -1  500.95   16.60
  -2  -6   1  536.35   16.30
  -2  -6   1  489.35   17.00
   2  -6  -1  495.45   16.70
   2  -6  -1  453.25   16.80
  -2  -6   1  505.35   16.60
  -2  -6   1  496.85   17.10
   2  -6  -1  487.95   16.60
   2   6  -1  489.55   16.90
  -2   6   1  454.35   16.90
   2   6  -1  483.95   17.10
   2   6  -1  506.35   17.00
   2   6  -1  484.85   16.30
  -2   6   1  494.65   17.10
  -2   6   1  493.75   16.70
  -2   6   1  490.25   17.10
   2   6  -1  498.65   16.90
   2   6  -1  506.85   16.60
  -2   6   1  493.65   16.70
  -2   6   1  503.25   18.70
   1  -6  -1   26.80    1.50
  -1  -6   1   26.40    2.10
  -1  -6   1   26.40    1.90
   1  -6  -1   26.70    1.70
   1  -6  -1   29.90    1.80
   1  -6  -1   28.90    1.60
   1  -6  -1   28.60    1.50
  -1  -6   1   26.30    2.20
  -1  -6   1   25.30    1.60
  -1  -6   1   27.60    1.40
  -1  -6   1   24.90    1.50
  -1  -6   1   27.50    1.90
   1  -6  -1   29.90    1.80
   1   6  -1   26.00    1.50
   1   6  -1   27.40    1.90
   1   6  -1   26.60    1.60
  -1   6   1   24.60    1.70
  -1   6   1   31.70    1.70
  -1   6   1   27.60    1.50
   1   6  -1   32.00    2.20
  -1   6   1   24.00    1.80
  -1   6   1   28.90    1.70
   1   6  -1   27.90    1.90
  -1   6   1   29.40    1.90
   1   6  -1   30.90    1.90
  -1   6   1   28.80    2.10
   0  -6  -1  768.12   24.80
   0  -6  -1  704.03   24.40
   0  -6  -1  768.92   24.70
   0  -6   1  750.62   25.10
   0  -6   1  755.02   24.80
   0  -6  -1  767.92   24.80
   0  -6   1  727.93   25.00
   0  -6  -1  744.43   24.80
   0   6   1  769.22   25.30
   0   6  -1  779.12   25.60
   0   6  -1  783.62   26.10
   0   6   1  786.62   25.70
   0   6  -1  754.32   25.80
   0   6   1  806.92   25.90
   0   6  -1  789.82   26.20
   0   6   1  783.32   25.50
   0   6   1  701.93   25.60
   0   6  -1  754.42   25.50
   0   6   1  782.82   25.50
   0   6  -1  767.22   25.60
   0   6  -1  753.42   25.90
   0   6  -1  776.72   26.10
   1  -6   1   48.60    2.70
   1  -6   1   50.19    2.70
  -1  -6  -1   55.79    2.20
   1  -6   1   48.00    2.70
   1  -6   1   44.20    2.60
   1  -6   1   49.99    2.40
   1  -6   1   54.39    2.40
  -1  -6  -1   53.59    2.20
  -1   6  -1   52.09    2.80
   1   6   1   52.29    2.30
  -1   6  -1   53.89    2.50
  -1   6  -1   49.60    2.40
  -1   6  -1   52.79    2.90
   1   6   1   53.89    2.40
  -1   6  -1   51.29    2.70
   1   6   1   52.09    2.40
   1   6   1   53.79    2.70
  -1   6  -1   48.50    3.00
  -1   6  -1   54.89    3.00
   1   6   1   54.69    2.80
   1   6   1   54.49    2.20
   1   6   1   50.19    2.70
  -1   6  -1   53.29    2.50
  -2  -6  -1  524.55   17.00
  -2  -6  -1  520.95   16.90
  -2  -6  -1  515.15   17.80
   2  -6   1  552.84   17.90
   2  -6   1  509.95   17.60
   2  -6   1  473.35   17.90
   2  -6   1  529.85   17.50
  -2  -6  -1  519.55   17.30
   2  -6   1  502.15   18.00
   2  -6   1  519.25   17.50
   2  -6   1  527.35   17.80
   2   6   1  488.75   17.30
   2   6   1  523.95   17.50
  -2   6  -1  521.15   18.30
  -2   6  -1  538.85   17.80
   2   6   1  537.65   17.90
  -2   6  -1  528.55   17.70
  -2   6  -1  525.05   18.40
  -2   6  -1  537.85   18.10
   2   6   1  518.15   17.90
   2   6   1  504.55   17.90
   2   6   1  544.25   17.80
   3  -6   1 1071.69   35.00
  -3  -6  -1 1069.89   35.10
   3  -6   1  996.80   35.40
   3  -6   1 1010.60   35.00
   3  -6   1 1030.00   35.30
  -3  -6  -1 1012.00   34.40
   3  -6   1 1073.79   35.10
   3  -6   1 1093.79   35.20
   3  -6   1 1159.48   35.70
  -3   6  -1 1110.39   35.70
  -3   6  -1 1045.00   35.50
  -3   6  -1 1087.69   35.40
  -3   6  -1 1009.70   36.10
   3   6   1 1042.50   35.50
   3   6   1 1105.89   35.40
   3   6   1 1108.39   35.10
  -3   6  -1 1046.00   36.20
   3   6   1 1082.89   35.30
   3   6   1 1163.08   34.80
   3   6   1  978.00   34.60
   3   6   1 1022.30   35.30
  -3   6  -1 1110.19   35.90
  -3   6  -1 1068.49   35.50
  -4  -6  -1   51.39    2.50
   4  -6   1   49.90    2.70
   4  -6   1   49.50    3.30
   4  -6   1   50.09    2.90
  -4  -6  -1   47.60    2.70
   4  -6   1   48.40    2.80
   4  -6   1   56.29    3.00
   4  -6   1   50.19    3.30
  -4  -6  -1   48.50    2.70
   4  -6   1   52.99    3.10
  -4   6  -1   46.80    2.70
   4   6   1   49.30    2.80
  -4   6  -1   47.60    3.30
  -4   6  -1   40.70    3.40
  -4   6  -1   54.39    2.80
  -4   6  -1   54.29    3.00
   4   6   1   46.90    2.60
   4   6   1   57.49    2.50
  -4   6  -1   51.09    2.80
  -4   6  -1   53.99    3.20
   4   6   1   54.79    2.40
   4   6   1   51.59    2.60
   4   6   1   51.19    2.70
   5  -6   1  145.89    6.40
  -5  -6  -1  166.68    6.20
   5  -6   1  150.18    6.80
  -5  -6  -1  156.18    6.20
   5  -6   1  167.68    6.30
   5  -6   1  153.48    6.70
   5  -6   1  157.48    6.30
  -5  -6  -1  158.18    6.20
   5  -6   1  156.28    6.90
   5  -6   1  161.48    6.30
   5   6   1  144.99    6.00
   5   6   1  163.58    6.40
  -5   6  -1  153.08    6.80
   5   6   1  160.48    6.20
  -5   6  -1  171.48    7.40
  -5   6  -1  165.98    7.60
   5   6   1  155.78    6.50
  -5   6  -1  157.38    6.40
  -5   6  -1  157.18    6.50
  -5   6  -1  153.78    6.60
   5   6   1  166.08    6.00
   5   6   1  168.08    6.20
  -6  -6  -1  190.78    7.50
  -6  -6  -1  192.08    7.40
   6  -6   1  192.48    7.70
   6  -6   1  187.78    8.10
  -6  -6  -1  215.08    7.80
   6  -6   1  208.08    8.40
   6  -6   1  193.38    7.90
   6  -6   1  191.68    7.60
   6  -6   1  193.38    7.40
   6  -6   1  183.38    8.20
   6   6   1  187.28    7.10
  -6   6  -1  196.18    8.20
  -6   6  -1  209.48    8.70
  -6   6  -1  193.18    7.80
  -6   6  -1  189.38    7.60
   6   6   1  198.18    7.50
   6   6   1  199.68    7.50
   6   6   1  195.08    7.40
  -6   6  -1  196.98    8.90
  -6   6  -1  199.98    8.00
   6   6   1  192.58    7.70
  -7  -6  -1   68.59    3.40
   7  -6   1   63.69    3.90
   7  -6   1   73.99    4.30
   7  -6   1   66.79    3.50
  -7  -6  -1   64.59    3.40
  -7  -6  -1   75.69    3.90
   7  -6   1   63.09    3.70
   7  -6   1   59.99    4.00
   7  -6   1   65.39    3.60
  -7   6  -1   67.39    3.40
  -7   6  -1   71.69    4.40
  -7   6  -1   65.09    3.80
  -7   6  -1   68.29    3.70
   7   6   1   65.29    2.90
   7   6   1   72.79    3.60
   7   6   1   70.29    3.60
   7   6   1   68.59    3.40
   7   6   1   63.99    3.60
  -7   6  -1   69.69    4.00
   8  -6   1  155.58    7.80
   8  -6   1  169.28    7.80
   8  -6   1  167.18    7.30
  -8  -6  -1  180.98    7.10
   8  -6   1  180.18    7.70
   8  -6   1  185.78    8.00
  -8  -6  -1  177.08    7.10
   8  -6   1  178.68    7.20
   8   6   1  175.78    7.10
  -8   6  -1  188.08    8.50
  -8   6  -1  175.88    7.60
   8   6   1  162.78    7.70
  -8   6  -1  175.48    7.80
  -8   6  -1  172.88    7.00
   8   6   1  189.28    7.50
  -8   6  -1  173.58    7.90
   8   6   1  174.48    7.60
   8   6   1  171.78    6.20
  -8   6  -1  197.68    9.20
   9  -6   1   49.80    3.70
   9  -6   1   54.59    3.80
   9  -6   1   50.49    3.90
  -9  -6  -1   50.49    3.20
   9  -6   1   53.09    3.40
  -9  -6  -1   51.69    3.10
   9  -6   1   52.19    3.30
  -9  -6  -1   61.09    4.20
   9  -6   1   52.69    4.00
   9   6   1   53.39    3.30
   9   6   1   51.89    3.50
  -9   6  -1   53.59    3.60
  -9   6  -1   54.09    3.70
  -9   6  -1   56.59    4.40
   9   6   1   53.79    3.20
   9   6   1   57.29    3.70
  -9   6  -1   58.39    3.10
  -9   6  -1   47.50    3.70
 -10  -6  -1  152.38    7.00
  10  -6   1  164.98    7.20
  10  -6   1  169.08    8.00
 -10  -6  -1  160.88    7.10
  10  -6   1  178.28    7.50
  10  -6   1  152.18    8.00
 -10  -6  -1  183.58    8.50
  10  -6   1  170.28    7.90
 -10   6  -1  162.98    6.50
  10   6   1  154.48    6.90
 -10   6  -1  167.68    7.60
 -10   6  -1  160.48    7.80
 -10   6  -1  163.98    7.70
  10   6   1  164.08    7.30
  10   6   1  162.18    7.20
  10   6   1  165.38    8.20
 -11  -6  -1  134.39    6.10
  11  -6   1  123.59    6.30
  11  -6   1  118.09    9.50
  11  -6   1  123.19    6.10
 -11  -6  -1  134.09    6.10
  11  -6   1  138.89    7.00
  11   6   1  135.69    6.60
 -11   6  -1  132.49    6.70
 -11   6  -1  134.49    7.60
  11   6   1  118.39    6.50
 -11   6  -1  128.59    6.90
  11   6   1  133.69    6.30
 -11   6  -1  140.99    7.00
  11   6   1  132.99    6.10
  12  -6   1    2.70    1.90
  12  -6   1    2.20    1.70
  12  -6   1    5.90    1.80
 -12  -6  -1    3.40    1.30
  12  -6   1    6.00    1.40
 -12  -6  -1    7.80    1.50
  12  -6   1    3.10    1.20
 -12   6  -1    5.30    1.70
  12   6   1    5.60    1.90
 -12   6  -1    8.60    2.00
  12   6   1    4.00    1.30
 -12   6  -1    2.70    1.50
  12   6   1    3.10    1.20
  13  -6   1    2.40    1.10
  13  -6   1    0.10    1.80
  13  -6   1   -0.40    1.60
  13  -6   1    1.90    1.40
  13  -6   1    0.60    1.10
 -13  -6  -1    2.50    1.20
 -13   6  -1    2.00    1.40
 -13   6  -1   -0.20    1.10
  13   6   1    3.20    1.10
 -13   6  -1    2.00    1.40
  13   6   1    1.40    1.70
  13   6   1    0.20    0.90
  14  -6   1   23.30    3.60
  14  -6   1   25.70    3.20
  14  -6   1   22.90    3.30
  14  -6   1   27.60    3.60
 -14  -6  -1   27.50    2.90
 -14  -6  -1   34.20    3.00
  14  -6   1   27.60    2.90
  14   6   1   26.40    2.60
  14   6   1   26.70    2.90
  14   6   1   29.90    3.30
 -14   6  -1   32.20    3.50
 -14   6  -1   18.50    2.80
  15  -6   1    3.00    1.90
  15  -6   1    4.60    2.30
  15  -6   1    6.70    2.40
 -15   6  -1    6.10    2.20
  15   6   1    4.00    1.90
  15  -7  -1   15.20    2.80
  15  -7  -1   14.10    2.70
  15  -7  -1   10.80    2.80
 -15   7   1    6.80    2.30
 -15   7   1   11.60    2.40
  15   7  -1    9.30    2.50
  14  -7  -1   -0.20    1.60
  14  -7  -1   -1.00    1.20
 -14  -7   1   -0.60    1.20
  14  -7  -1    2.10    1.90
  14   7  -1   -1.10    1.40
  14   7  -1   -1.20    1.10
 -14   7   1    1.30    1.40
 -14   7   1    1.40    1.40
 -14   7   1    0.30    1.50
  13  -7  -1   16.20    2.90
  13  -7  -1   17.50    2.90
  13  -7  -1   16.30    2.30
 -13  -7   1   18.10    2.60
  13  -7  -1   16.40    3.00
 -13  -7   1   18.00    2.40
 -13   7   1   17.50    2.80
  13   7  -1   19.60    3.00
 -13   7   1   18.30    3.10
  13   7  -1   15.60    2.40
 -13   7   1   20.90    3.40
  13   7  -1   17.70    2.50
 -12  -7   1   15.30    2.30
  12  -7  -1   12.50    2.10
  12  -7  -1   10.50    1.90
  12  -7  -1   13.20    2.70
  12  -7  -1   13.70    2.50
 -12  -7   1   18.30    2.50
  12  -7  -1   10.80    2.60
 -12   7   1   17.00    1.80
 -12   7   1   15.40    2.90
  12   7  -1   13.50    2.10
 -12   7   1   16.00    2.70
 -12   7   1   16.90    2.90
  12   7  -1   14.50    2.50
  12   7  -1   16.70    2.60
  11  -7  -1   92.19    5.50
  11  -7  -1   86.49    5.50
 -11  -7   1   88.59    5.00
  11  -7  -1   90.39    5.20
  11  -7  -1   84.79    4.90
 -11  -7   1   87.49    4.90
  11  -7  -1   89.19    5.80
  11   7  -1   95.19    5.20
 -11   7   1   81.59    5.60
 -11   7   1   88.19    4.20
  11   7  -1   79.39    5.00
 -11   7   1   91.19    5.50
  11   7  -1   92.79    5.00
 -11   7   1   89.49    5.60
  10  -7  -1  783.82   27.50
 -10  -7   1  774.72   27.50
  10  -7  -1  789.42   27.30
  10  -7  -1  723.53   27.50
 -10  -7   1  756.52   26.90
 -10  -7   1  750.92   27.00
  10  -7  -1  762.82   26.90
  10  -7  -1  797.82   27.60
 -10   7   1  777.62   27.80
 -10   7   1  771.12   26.40
  10   7  -1  757.32   27.50
 -10   7   1  777.82   28.10
  10   7  -1  757.62   27.90
  10   7  -1  808.62   27.20
 -10   7   1  771.32   28.20
   9  -7  -1   51.09    3.90
  -9  -7   1   49.30    3.40
   9  -7  -1   43.70    3.20
  -9  -7   1   48.60    3.30
   9  -7  -1   44.50    3.70
   9  -7  -1   50.09    3.70
   9  -7  -1   47.60    3.40
  -9  -7   1   52.39    4.10
  -9   7   1   46.80    3.70
  -9   7   1   47.10    3.00
   9   7  -1   48.70    3.30
   9   7  -1   49.90    3.40
   9   7  -1   51.59    3.70
  -9   7   1   49.50    4.00
   9   7  -1   45.60    3.10
   9   7  -1   52.99    3.50
  -9   7   1   48.00    3.60
  -8  -7   1  311.87   11.20
   8  -7  -1  279.07   10.90
  -8  -7   1  277.47   10.90
   8  -7  -1  278.37   11.30
   8  -7  -1  287.57   11.70
   8  -7  -1  250.97   11.20
   8  -7  -1  288.07   11.50
   8  -7  -1  286.77   11.30
   8   7  -1  275.27    9.90
   8   7  -1  275.67   10.90
   8   7  -1  272.27   10.70
   8   7  -1  281.17   10.70
  -8   7   1  285.27   12.30
   8   7  -1  273.97   11.30
  -8   7   1  292.07   10.60
  -8   7   1  282.47   11.90
  -8   7   1  280.67   11.30
   8   7  -1  278.37   11.20
  -8   7   1  291.27   11.80
  -8   7   1  278.27   11.50
  -7  -7   1   68.89    3.60
   7  -7  -1   59.39    4.00
   7  -7  -1   67.09    3.60
  -7  -7   1   63.09    3.60
   7  -7  -1   68.19    4.20
   7  -7  -1   58.59    3.70
  -7  -7   1   70.79    3.70
   7  -7  -1   66.49    4.10
   7   7  -1   61.89    3.40
   7   7  -1   65.69    3.00
   7   7  -1   63.89    3.40
  -7   7   1   71.29    4.10
   7   7  -1   61.19    3.50
  -7   7   1   70.59    3.60
   7   7  -1   62.59    3.70
   7   7  -1   60.39    3.80
  -7   7   1   59.59    3.70
  -7   7   1   65.49    5.30
  -7   7   1   66.19    4.50
  -7   7   1   66.09    4.20
   6  -7  -1  200.08    8.90
  -6  -7   1  221.38    7.90
  -6  -7   1  231.38    8.30
  -6  -7   1  215.78    8.50
   6  -7  -1  213.78    8.40
   6  -7  -1  209.78    8.60
   6  -7  -1  215.58   10.30
   6  -7  -1  215.78    8.80
  -6  -7   1  217.78    8.50
   6  -7  -1  205.08    8.70
  -6   7   1  224.28    8.50
  -6   7   1  206.98    9.10
   6   7  -1  213.98    8.50
  -6   7   1  212.28    8.70
   6   7  -1  225.18    8.40
   6   7  -1  229.48    8.20
   6   7  -1  213.18    8.80
   6   7  -1  211.88    8.00
   6   7  -1  214.28    8.70
  -6   7   1  201.18    9.30
  -6   7   1  213.78    8.90
   5  -7  -1  299.47   11.40
   5  -7  -1  292.07   11.30
  -5  -7   1  287.17   10.90
  -5  -7   1  308.57   11.00
   5  -7  -1  275.77   11.00
  -5  -7   1  292.87   10.90
  -5  -7   1  292.17   10.90
   5  -7  -1  299.27   11.00
   5  -7  -1  273.57   11.70
  -5  -7   1  293.57   10.40
   5  -7  -1  288.57   10.80
   5   7  -1  303.87   11.00
  -5   7   1  286.67   11.60
   5   7  -1  288.97   10.90
  -5   7   1  285.17   11.20
   5   7  -1  291.67   11.10
   5   7  -1  328.27   10.70
  -5   7   1  301.77   11.60
  -5   7   1  307.57   11.10
   5   7  -1  284.27   10.70
  -5   7   1  279.07   11.60
   5   7  -1  286.87   11.20
  -5   7   1  298.77   11.00
   4  -7  -1   60.69    3.40
   4  -7  -1   58.29    3.50
   4  -7  -1   66.49    3.70
  -4  -7   1   62.09    2.80
  -4  -7   1   59.49    3.20
   4  -7  -1   62.99    3.30
   4  -7  -1   64.59    3.30
  -4  -7   1   60.49    3.40
   4  -7  -1   62.09    3.20
  -4  -7   1   63.59    3.70
  -4  -7   1   64.19    3.40
  -4   7   1   62.09    3.30
  -4   7   1   63.19    3.40
   4   7  -1   65.29    3.60
   4   7  -1   59.19    3.30
   4   7  -1   69.09    3.20
   4   7  -1   63.09    3.40
  -4   7   1   59.99    3.70
  -4   7   1   67.19    4.00
   4   7  -1   67.09    3.00
  -4   7   1   56.69    3.70
  -4   7   1   60.49    3.40
  -3  -7   1  206.18    7.60
  -3  -7   1  227.78    7.90
   3  -7  -1  203.88    8.40
  -3  -7   1  226.98    8.20
  -3  -7   1  217.78    8.40
   3  -7  -1  240.68    8.80
  -3  -7   1  222.48    8.70
  -3  -7   1  226.38    8.80
  -3  -7   1  224.88    8.80
   3  -7  -1  236.28    8.70
   3  -7  -1  228.78    8.40
   3  -7  -1  234.98    8.40
  -3   7   1  227.38    9.00
   3   7  -1  227.58    8.70
   3   7  -1  237.28    8.20
  -3   7   1  234.88    8.80
  -3   7   1  232.88    8.60
   3   7  -1  230.78    8.40
   3   7  -1  229.48    9.00
  -3   7   1  237.98    9.10
   3   7  -1  227.28    8.70
  -3   7   1  228.68    8.60
  -3   7   1  236.98    8.80
   3   7  -1  229.08    8.70
   3   7  -1  233.28    7.80
  -3   7   1  216.88    9.20
  -2  -7   1   38.10    1.80
  -2  -7   1   36.10    2.60
  -2  -7   1   37.10    2.10
   2  -7  -1   36.90    2.10
  -2  -7   1   33.30    1.90
  -2  -7   1   33.80    2.40
   2  -7  -1   34.60    2.10
  -2  -7   1   38.80    2.50
   2  -7  -1   38.40    2.50
  -2  -7   1   35.70    2.80
   2  -7  -1   34.30    2.00
   2  -7  -1   37.60    2.30
   2   7  -1   38.50    2.70
   2   7  -1   34.00    2.30
   2   7  -1   37.30    1.90
  -2   7   1   34.10    2.50
   2   7  -1   34.70    2.30
  -2   7   1   39.20    2.70
   2   7  -1   33.50    2.00
  -2   7   1   36.10    2.50
   2   7  -1   36.20    2.30
  -2   7   1   38.50    2.20
  -2   7   1   37.10    2.50
  -2   7   1   38.00    2.10
  -2   7   1   39.40    2.20
   1  -7  -1  176.48    7.20
   1  -7  -1  180.78    6.90
   1  -7  -1  170.08    6.60
   1  -7  -1  192.48    7.00
  -1  -7   1  185.38    7.40
   1  -7  -1  192.48    6.80
  -1  -7   1  185.18    6.50
   1  -7  -1  187.68    6.80
  -1  -7   1  189.18    7.20
  -1  -7   1  195.58    6.80
  -1  -7   1  179.88    7.50
  -1  -7   1  173.98    6.80
  -1   7   1  194.38    7.00
  -1   7   1  177.48    7.00
   1   7  -1  193.68    7.40
  -1   7   1  193.38    7.30
   1   7  -1  185.88    7.00
   1   7  -1  189.88    6.90
   1   7  -1  187.68    7.40
   1   7  -1  192.58    7.40
   1   7  -1  195.98    7.70
  -1   7   1  181.68    7.30
  -1   7   1  192.78    6.90
   0  -7   1   90.89    4.00
   0  -7  -1   95.39    3.80
   0  -7   1   91.49    4.20
   0  -7   1   90.59    3.80
   0  -7  -1   82.99    3.40
   0  -7  -1   96.19    3.70
   0  -7  -1  100.99    3.90
   0   7   1   98.89    4.00
   0   7   1   94.59    4.10
   0   7   1   84.19    4.10
   0   7  -1  101.59    4.10
   0   7  -1   98.69    4.40
   0   7  -1   96.99    4.50
   0   7  -1   94.59    3.90
   0   7   1   93.89    4.30
   0   7  -1  101.49    4.20
   0   7  -1   98.99    4.30
   0   7  -1   99.19    4.70
   0   7   1  101.09    4.00
   0   7   1   97.19    3.80
   0   7  -1   90.29    4.40
   0   7  -1  100.19    4.00
  -1  -7  -1  252.27    8.80
   1  -7   1  250.37    9.40
   1  -7   1  256.87    9.20
   1  -7   1  244.58    9.40
  -1  -7  -1  261.47    8.80
   1  -7   1  256.47    9.00
   1  -7   1  238.68    9.30
  -1   7  -1  270.87    9.40
   1   7   1  257.27    9.70
  -1   7  -1  269.07    9.80
   1   7   1  263.77    9.00
   1   7   1  262.87    9.20
  -1   7  -1  266.77    9.40
   1   7   1  237.38    9.50
  -1   7  -1  257.37    9.90
   1   7   1  257.17    9.80
  -1   7  -1  265.77    9.60
  -1   7  -1  266.77    9.30
   1   7   1  240.68    9.20
   1   7   1  262.47    9.30
   1   7   1  262.97    9.70
   1   7   1  269.27    9.20
   2  -7   1  515.95   16.90
   2  -7   1  505.85   16.90
   2  -7   1  453.45   17.10
   2  -7   1  468.05   17.30
   2  -7   1  500.55   17.10
  -2  -7  -1  491.35   16.30
   2  -7   1  506.55   16.90
  -2  -7  -1  529.05   16.60
   2  -7   1  464.15   17.20
   2   7   1  524.85   17.70
  -2   7  -1  530.45   17.60
   2   7   1  451.65   17.10
   2   7   1  517.05   17.70
  -2   7  -1  530.15   17.90
   2   7   1  499.25   17.10
   2   7   1  492.85   17.60
  -2   7  -1  526.35   18.20
   2   7   1  500.95   17.80
  -2   7  -1  522.05   17.50
   2   7   1  513.95   17.30
  -2   7  -1  520.15   17.50
  -2   7  -1  535.05   18.40
  -2   7  -1  522.75   17.90
   3  -7   1  248.18    8.90
   3  -7   1  238.48    8.90
   3  -7   1  240.58    9.10
  -3  -7  -1  240.48    8.20
   3  -7   1  225.48    9.30
  -3  -7  -1  238.58    9.10
   3  -7   1  246.28    8.80
  -3  -7  -1  253.07    8.60
   3  -7   1  234.88    9.40
   3  -7   1  237.78    9.10
   3   7   1  249.18    9.10
   3   7   1  247.78    8.80
  -3   7  -1  256.47    9.60
  -3   7  -1  247.88    9.20
   3   7   1  251.57    9.20
  -3   7  -1  245.78    9.90
   3   7   1  263.77    8.50
  -3   7  -1  245.98    9.20
   3   7   1  240.98    9.40
  -3   7  -1  252.67    9.90
  -3   7  -1  252.77    9.20
  -3   7  -1  254.47    9.50
   3   7   1  233.68    8.50
   3   7   1  257.37    9.60
  -3   7  -1  241.88    9.90
   4  -7   1  345.87   12.90
   4  -7   1  375.86   13.20
  -4  -7  -1  342.37   12.30
  -4  -7  -1  356.36   12.90
   4  -7   1  361.96   12.80
   4  -7   1  389.26   13.60
   4  -7   1  354.06   12.90
  -4  -7  -1  364.16   12.90
   4  -7   1  374.76   12.90
   4  -7   1  337.57   13.30
  -4   7  -1  378.16   13.30
   4   7   1  390.26   12.60
  -4   7  -1  378.56   14.20
  -4   7  -1  367.16   13.30
   4   7   1  365.66   13.20
  -4   7  -1  363.36   13.40
   4   7   1  385.66   12.90
   4   7   1  375.46   13.10
  -4   7  -1  354.76   14.20
  -4   7  -1  363.56   13.40
  -4   7  -1  379.86   13.80
   5  -7   1  104.19    4.60
  -5  -7  -1   97.29    4.20
   5  -7   1  102.49    4.70
   5  -7   1  102.09    4.90
   5  -7   1  105.59    4.60
   5  -7   1  103.69    5.80
   5  -7   1   91.69    4.90
   5  -7   1   98.29    4.40
  -5  -7  -1  105.19    4.50
  -5  -7  -1   97.79    4.50
  -5   7  -1  103.79    4.80
  -5   7  -1  115.19    5.70
   5   7   1  106.69    4.40
  -5   7  -1  102.39    4.70
   5   7   1  104.79    4.80
   5   7   1  105.89    4.30
   5   7   1  111.69    4.60
   5   7   1   98.99    4.50
   5   7   1  107.39    4.70
  -5   7  -1  111.09    5.90
  -5   7  -1   97.49    4.80
  -5   7  -1  105.29    5.20
   6  -7   1   68.09    3.60
  -6  -7  -1   60.09    3.30
   6  -7   1   62.79    3.30
   6  -7   1   58.49    3.30
  -6  -7  -1   63.79    3.30
   6  -7   1   64.39    4.00
   6  -7   1   67.09    3.30
   6  -7   1   60.49    3.90
  -6  -7  -1   62.19    3.30
   6  -7   1   62.79    3.80
  -6   7  -1   60.59    3.60
  -6   7  -1   55.79    4.30
   6   7   1   71.39    3.20
   6   7   1   64.79    3.30
  -6   7  -1   67.09    3.50
   6   7   1   63.69    3.20
  -6   7  -1   62.19    4.00
  -6   7  -1   66.39    4.30
   6   7   1   63.29    3.10
   6   7   1   62.69    3.50
  -6   7  -1   63.49    3.50
   7  -7   1   45.60    3.10
   7  -7   1   45.30    2.90
   7  -7   1   47.10    3.70
   7  -7   1   39.20    3.30
  -7  -7  -1   45.60    2.80
   7  -7   1   51.39    3.60
  -7  -7  -1   43.50    2.70
   7  -7   1   46.00    2.90
  -7  -7  -1   54.29    3.20
   7   7   1   49.99    2.80
  -7   7  -1   43.60    3.10
   7   7   1   46.20    2.80
   7   7   1   41.00    2.30
  -7   7  -1   46.50    4.00
   7   7   1   43.00    2.90
  -7   7  -1   44.40    3.00
  -7   7  -1   49.10    3.80
   7   7   1   48.30    2.80
   7   7   1   45.30    2.70
  -7   7  -1   46.30    3.40
  -7   7  -1   45.10    2.80
   8  -7   1   13.00    2.10
   8  -7   1   13.50    2.40
   8  -7   1   15.80    2.50
   8  -7   1   10.40    1.80
  -8  -7  -1   15.10    2.20
  -8  -7  -1   18.00    1.80
  -8  -7  -1   15.30    1.80
   8  -7   1   14.80    1.80
   8  -7   1   15.60    1.80
   8   7   1   18.10    2.00
   8   7   1   15.10    1.80
  -8   7  -1   17.90    3.10
  -8   7  -1   10.90    2.10
   8   7   1   14.90    1.80
   8   7   1   15.20    1.30
  -8   7  -1   11.60    1.80
  -8   7  -1   17.20    2.70
  -8   7  -1   17.60    1.80
   8   7   1   15.30    1.80
   8   7   1   16.20    1.90
  -8   7  -1   17.00    2.20
   9  -7   1  101.29    5.10
  -9  -7  -1  104.39    5.60
  -9  -7  -1   93.09    4.70
   9  -7   1  102.59    5.70
  -9  -7  -1   95.19    4.70
   9  -7   1   92.79    4.80
   9  -7   1   95.69    5.60
   9  -7   1   89.49    5.20
   9   7   1  103.79    5.10
  -9   7  -1   91.39    5.30
   9   7   1  104.79    5.30
   9   7   1   97.79    4.90
  -9   7  -1   93.29    5.20
   9   7   1   96.89    4.70
  -9   7  -1  101.09    5.60
  -9   7  -1   96.49    4.60
 -10  -7  -1  196.98    8.20
  10  -7   1  194.58    8.50
  10  -7   1  195.78    8.90
 -10  -7  -1  183.68    8.10
 -10  -7  -1  221.28    9.50
  10  -7   1  195.78    8.30
  10  -7   1  188.28    9.20
  10  -7   1  201.98    9.10
  10   7   1  188.78    8.10
 -10   7  -1  199.98    8.80
  10   7   1  185.18    8.10
  10   7   1  179.98    9.20
  10   7   1  189.08    8.00
 -10   7  -1  186.68    8.50
 -10   7  -1  182.38    8.70
  10   7   1  189.78    7.80
 -10   7  -1  187.48    7.50
  11  -7   1  131.79    6.60
 -11  -7  -1  146.09    6.60
  11  -7   1  144.09    7.50
  11  -7   1  150.48    7.00
 -11  -7  -1  147.69    6.60
  11  -7   1  149.99    7.40
  11  -7   1  149.19    7.80
  11   7   1  144.39    7.00
 -11   7  -1  139.89    7.50
 -11   7  -1  144.09    7.60
  11   7   1  151.28    6.60
 -11   7  -1  162.48    7.60
 -11   7  -1  158.68    7.60
 -11   7  -1  152.48    6.20
  11   7   1  145.39    6.90
  11   7   1  140.09    7.30
 -12  -7  -1   34.90    2.90
  12  -7   1   37.20    3.10
  12  -7   1   28.50    3.70
  12  -7   1   38.20    3.80
  12  -7   1   26.00    3.30
 -12  -7  -1   34.00    2.90
  12  -7   1   34.80    3.00
  12   7   1   37.20    3.00
  12   7   1   33.60    2.70
 -12   7  -1   35.50    3.40
 -12   7  -1   30.00    3.20
 -12   7  -1   32.60    3.30
 -12   7  -1   27.20    3.40
  12   7   1   39.00    3.40
 -12   7  -1   33.10    2.20
  13  -7   1    5.50    2.30
 -13  -7  -1    7.60    1.70
  13  -7   1    9.20    2.50
  13  -7   1   10.30    2.30
  13  -7   1    6.50    1.60
  13  -7   1   11.90    2.10
 -13  -7  -1    8.40    1.70
 -13   7  -1    8.30    2.00
  13   7   1    8.00    1.70
 -13   7  -1   10.30    2.20
  13   7   1    5.40    1.40
 -13   7  -1   13.90    2.50
 -13   7  -1    6.60    1.80
 -14  -7  -1    9.00    1.90
  14  -7   1    6.10    2.00
  14  -7   1    7.20    2.30
  14  -7   1   10.90    2.60
  14   7   1    8.30    1.80
 -14   7  -1    4.40    1.50
 -14   7  -1   11.60    2.50
  14   7   1    7.80    2.30
  15  -7   1    4.80    1.80
  15  -7   1    1.70    1.90
  15  -7   1    0.50    1.80
  15   7   1    3.20    1.80
 -15   7  -1    8.80    2.40
  14  -8  -1    9.70    2.40
  14  -8  -1    9.10    2.60
 -14  -8   1   10.80    2.20
  14  -8  -1    8.90    2.40
 -14   8   1    9.70    2.20
  14   8  -1    8.90    2.40
  14   8  -1    9.90    2.10
 -14   8   1   10.60    2.30
 -14   8   1    9.10    2.40
  13  -8  -1   35.20    3.60
  13  -8  -1   30.70    3.00
  13  -8  -1   25.30    3.50
 -13  -8   1   29.60    3.00
 -13  -8   1   30.20    3.20
  13  -8  -1   29.50    4.00
 -13   8   1   27.80    3.60
 -13   8   1   26.90    3.50
  13   8  -1   27.20    3.20
  13   8  -1   23.80    2.90
 -13   8   1   24.20    2.10
 -13   8   1   23.80    3.30
  12  -8  -1    4.60    1.50
  12  -8  -1    5.70    2.10
 -12  -8   1    7.00    1.70
  12  -8  -1    8.20    2.10
  12  -8  -1    2.20    1.80
 -12  -8   1    8.00    1.80
  12   8  -1    9.80    1.90
 -12   8   1    7.30    2.10
  12   8  -1    9.70    2.00
  12   8  -1    5.30    1.70
 -12   8   1    5.80    2.00
 -12   8   1    8.60    1.50
 -12   8   1    9.60    2.10
  11  -8  -1   83.39    5.30
  11  -8  -1   78.89    5.30
 -11  -8   1   75.39    4.60
  11  -8  -1   84.79    4.90
 -11  -8   1   73.09    4.60
  11  -8  -1   73.29    4.50
  11  -8  -1   81.09    5.30
 -11   8   1   88.29    5.60
 -11   8   1   79.09    4.10
 -11   8   1   83.79    5.30
  11   8  -1   83.79    4.90
  11   8  -1   79.69    4.60
  11   8  -1   68.59    4.60
 -11   8   1   74.49    5.30
  10  -8  -1   60.29    4.30
 -10  -8   1   63.19    4.10
  10  -8  -1   66.29    4.00
 -10  -8   1   68.79    4.50
  10  -8  -1   65.29    4.20
  10  -8  -1   62.89    4.70
 -10  -8   1   64.29    4.20
  10  -8  -1   64.69    4.70
 -10   8   1   62.09    4.70
 -10   8   1   61.69    4.60
  10   8  -1   66.49    4.50
  10   8  -1   69.19    4.30
 -10   8   1   63.09    3.70
 -10   8   1   69.09    4.60
  10   8  -1   65.89    4.20
   9  -8  -1  184.68    8.60
   9  -8  -1  189.38    8.40
  -9  -8   1  190.08    8.50
  -9  -8   1  203.08    8.40
   9  -8  -1  197.48    8.80
   9  -8  -1  192.28    8.20
  -9  -8   1  194.18    8.30
   9  -8  -1  187.48    8.80
   9   8  -1  200.48    8.40
   9   8  -1  194.98    7.10
  -9   8   1  187.38    7.90
   9   8  -1  195.88    8.60
  -9   8   1  186.88    8.60
   9   8  -1  201.18    8.20
   9   8  -1  194.98    8.80
  -9   8   1  190.28    9.10
  -9   8   1  191.78    8.90
   9   8  -1  180.08    8.00
   8  -8  -1   66.59    4.10
   8  -8  -1   71.09    4.10
   8  -8  -1   62.59    4.30
   8  -8  -1   74.19    4.60
  -8  -8   1   60.99    3.90
  -8  -8   1   73.79    4.00
   8  -8  -1   63.59    3.80
  -8   8   1   59.59    5.90
  -8   8   1   72.19    4.70
  -8   8   1   68.89    4.20
   8   8  -1   72.89    4.00
   8   8  -1   67.79    3.20
  -8   8   1   67.99    3.80
   8   8  -1   63.59    4.10
   8   8  -1   64.09    3.80
   8   8  -1   61.29    3.90
  -8   8   1   64.09    5.70
  -8   8   1   67.89    4.30
   7  -8  -1  138.79    6.60
   7  -8  -1  124.59    6.30
  -7  -8   1  123.09    5.90
   7  -8  -1  138.69    6.60
  -7  -8   1  133.29    5.90
   7  -8  -1  129.89    6.20
  -7  -8   1  147.49    5.90
   7  -8  -1  128.29    6.10
   7  -8  -1  132.19    5.90
   7   8  -1  131.69    6.00
  -7   8   1  138.09    6.00
  -7   8   1  130.49    6.90
   7   8  -1  133.69    6.40
   7   8  -1  134.79    6.20
   7   8  -1  129.39    5.60
  -7   8   1  130.69    7.10
   7   8  -1  134.09    5.80
  -7   8   1  138.29    6.80
   7   8  -1  141.59    5.80
  -7   8   1  125.89    6.20
  -7   8   1  130.49    6.50
  -6  -8   1  108.39    5.40
   6  -8  -1  121.29    5.60
  -6  -8   1  123.19    5.10
   6  -8  -1  123.79    6.50
  -6  -8   1  118.69    5.50
   6  -8  -1  117.49    5.30
   6  -8  -1  125.49    5.90
   6  -8  -1  121.89    5.50
  -6  -8   1  120.39    4.90
   6  -8  -1  107.89    5.50
  -6  -8   1  115.49    5.50
   6   8  -1  121.49    5.50
  -6   8   1  117.49    6.30
  -6   8   1  120.09    5.70
   6   8  -1  124.89    5.10
  -6   8   1  118.89    6.10
  -6   8   1  116.39    5.80
   6   8  -1  113.89    5.20
  -6   8   1  129.79    6.90
   6   8  -1  114.19    5.00
   6   8  -1  114.39    5.50
   6   8  -1  128.89    5.80
  -6   8   1  122.99    5.50
   5  -8  -1   79.69    4.20
   5  -8  -1   80.09    4.40
  -5  -8   1   80.29    4.10
   5  -8  -1   78.19    4.30
   5  -8  -1   75.79    4.00
  -5  -8   1   81.99    4.20
  -5  -8   1   78.59    4.10
   5  -8  -1   81.09    4.00
  -5  -8   1   81.19    3.80
   5  -8  -1   80.89    3.90
  -5   8   1   81.69    4.70
  -5   8   1   77.99    4.10
   5   8  -1   80.59    3.80
   5   8  -1   79.29    4.30
  -5   8   1   83.99    4.30
   5   8  -1   79.39    3.60
  -5   8   1   82.79    4.60
   5   8  -1   78.49    3.80
   5   8  -1   79.09    4.10
  -5   8   1   85.19    4.20
  -5   8   1   80.69    4.70
   5   8  -1   82.19    4.10
   4  -8  -1   75.49    3.70
   4  -8  -1   71.59    3.90
  -4  -8   1   73.09    4.10
   4  -8  -1   68.59    3.80
  -4  -8   1   72.49    3.10
   4  -8  -1   73.59    3.70
   4  -8  -1   72.99    3.60
  -4  -8   1   68.99    3.70
   4  -8  -1   80.59    4.60
  -4  -8   1   72.29    3.90
  -4  -8   1   88.99    6.00
   4   8  -1   73.79    3.70
  -4   8   1   69.89    3.70
   4   8  -1   76.79    3.50
   4   8  -1   66.99    3.90
   4   8  -1   72.29    3.80
  -4   8   1   83.99    4.00
   4   8  -1   75.59    3.30
  -4   8   1   71.09    4.20
  -4   8   1   79.89    4.30
  -4   8   1   68.79    4.20
   4   8  -1   72.39    3.60
   3  -8  -1   11.90    1.70
   3  -8  -1   13.90    1.50
   3  -8  -1   15.40    2.00
   3  -8  -1   10.30    1.50
   3  -8  -1   10.50    1.30
  -3  -8   1    8.40    1.50
  -3  -8   1   10.00    1.60
   3  -8  -1   11.90    1.40
  -3  -8   1   10.40    1.90
  -3  -8   1   12.20    1.10
  -3  -8   1   11.30    1.70
  -3  -8   1   12.00    1.40
  -3  -8   1   11.50    1.10
  -3   8   1   14.60    1.60
   3   8  -1   14.40    1.40
   3   8  -1   12.90    1.60
   3   8  -1   11.20    1.60
  -3   8   1   12.00    1.70
  -3   8   1   10.20    1.30
  -3   8   1   12.10    1.90
   3   8  -1   16.10    2.00
  -3   8   1    8.80    1.60
   3   8  -1   11.50    1.40
   3   8  -1   11.50    1.00
  -3   8   1    9.50    1.70
  -2  -8   1  153.28    5.30
  -2  -8   1  140.29    6.40
  -2  -8   1  155.78    5.70
  -2  -8   1  133.49    5.40
   2  -8  -1  147.39    5.80
   2  -8  -1  147.99    5.80
   2  -8  -1  147.59    6.10
   2  -8  -1  140.39    5.90
   2  -8  -1  137.09    5.70
  -2  -8   1  145.89    6.30
  -2  -8   1  146.29    6.20
   2  -8  -1  144.79    5.70
  -2   8   1  152.18    6.40
   2   8  -1  146.69    5.70
   2   8  -1  153.08    6.30
  -2   8   1  151.28    6.40
   2   8  -1  158.58    6.30
   2   8  -1  156.18    6.40
   2   8  -1  157.88    6.60
   2   8  -1  148.69    5.80
  -2   8   1  140.79    6.50
  -2   8   1  156.28    6.10
  -2   8   1  138.89    6.20
  -2   8   1  152.18    5.90
  -1  -8   1   70.39    3.20
   1  -8  -1   66.49    3.10
   1  -8  -1   69.49    3.20
  -1  -8   1   64.79    3.60
  -1  -8   1   73.09    3.80
   1  -8  -1   70.99    3.10
   1  -8  -1   67.09    3.40
  -1  -8   1   63.39    3.20
   1  -8  -1   70.29    3.20
  -1  -8   1   68.39    4.10
   1   8  -1   71.19    3.30
   1   8  -1   67.29    3.40
  -1   8   1   80.49    3.80
   1   8  -1   72.49    4.10
  -1   8   1   77.79    3.90
  -1   8   1   74.09    3.40
   1   8  -1   74.19    3.80
   1   8  -1   73.79    3.80
   1   8  -1   74.19    3.40
  -1   8   1   74.19    3.40
  -1   8   1   68.39    3.80
   1   8  -1   72.99    3.80
  -1   8   1   71.39    3.50
   0  -8  -1  294.77   10.40
   0  -8   1  319.37   10.90
   0  -8   1  289.57   11.30
   0  -8  -1  301.87   10.90
   0  -8   1  306.77   11.10
   0  -8  -1  321.87   10.80
   0  -8  -1  315.67   10.70
   0   8  -1  336.67   12.10
   0   8   1  335.57   11.60
   0   8  -1  331.57   11.80
   0   8  -1  335.97   11.70
   0   8   1  330.97   12.00
   0   8  -1  345.87   12.10
   0   8  -1  342.17   12.70
   0   8   1  321.07   12.30
   0   8   1  334.97   11.70
   0   8  -1  338.47   11.80
   0   8  -1  329.87   12.40
   0   8  -1  339.77   12.30
   0   8   1  337.87   12.20
   0   8  -1  352.36   13.20
   0   8   1  315.37   12.00
   0   8   1  340.17   11.80
   0   8   1  316.47   12.50
   1  -8   1   33.30    2.60
  -1  -8  -1   36.00    2.00
   1  -8   1   34.40    2.50
   1  -8   1   34.70    2.60
   1  -8   1   32.40    2.10
  -1  -8  -1   33.90    1.90
   1  -8   1   32.20    2.00
   1   8   1   36.50    2.20
   1   8   1   36.30    2.00
  -1   8  -1   32.30    2.00
  -1   8  -1   33.50    2.10
   1   8   1   33.40    1.80
  -1   8  -1   33.90    2.50
   1   8   1   34.00    2.00
   1   8   1   30.90    2.50
  -1   8  -1   33.10    2.10
   1   8   1   35.20    2.50
   1   8   1   38.50    3.00
  -1   8  -1   37.60    2.60
  -1   8  -1   32.80    3.10
  -1   8  -1   33.60    2.90
  -1   8  -1   33.50    2.40
  -1   8  -1   32.10    2.60
   1   8   1   31.70    2.50
   1   8   1   31.70    2.20
   2  -8   1   57.49    2.90
   2  -8   1   55.59    3.40
   2  -8   1   58.29    3.10
  -2  -8  -1   59.19    2.70
  -2  -8  -1   58.59    2.50
   2  -8   1   60.39    3.00
   2  -8   1   55.29    3.50
   2  -8   1   63.09    3.60
   2   8   1   56.59    2.80
  -2   8  -1   55.39    2.90
   2   8   1   61.49    3.30
   2   8   1   56.49    2.60
   2   8   1   58.09    2.80
  -2   8  -1   66.19    3.50
   2   8   1   57.69    3.60
  -2   8  -1   60.89    3.60
  -2   8  -1   62.39    4.00
   2   8   1   63.89    3.30
  -2   8  -1   57.59    3.30
  -2   8  -1   52.59    2.90
  -2   8  -1   59.19    3.00
   2   8   1   52.29    3.10
   3  -8   1  126.29    5.90
   3  -8   1  129.09    5.50
   3  -8   1  137.29    5.40
   3  -8   1  134.99    5.50
  -3  -8  -1  125.59    4.60
  -3  -8  -1  128.09    5.80
  -3  -8  -1  144.79    5.20
   3  -8   1  129.89    6.00
   3  -8   1  135.39    5.80
   3  -8   1  130.39    5.70
  -3   8  -1  144.39    6.70
  -3   8  -1  138.29    6.10
   3   8   1  127.39    5.70
   3   8   1  140.19    6.00
  -3   8  -1  139.79    5.80
   3   8   1  130.89    5.10
  -3   8  -1  135.69    5.70
  -3   8  -1  142.19    6.10
  -3   8  -1  140.99    5.70
   3   8   1  145.29    5.70
   3   8   1  144.59    5.80
   3   8   1  141.09    5.30
  -3   8  -1  132.89    6.40
  -4  -8  -1   47.00    2.90
  -4  -8  -1   44.80    2.20
   4  -8   1   50.19    3.90
   4  -8   1   49.80    2.70
   4  -8   1   47.80    3.00
   4  -8   1   47.80    2.70
   4  -8   1   45.80    3.00
   4  -8   1   48.40    3.20
  -4   8  -1   51.19    3.10
  -4   8  -1   46.30    2.90
  -4   8  -1   47.80    3.30
  -4   8  -1   45.10    3.40
   4   8   1   46.90    2.70
  -4   8  -1   46.30    2.80
  -4   8  -1   49.20    2.80
   4   8   1   49.10    3.00
   4   8   1   45.80    2.50
   4   8   1   56.09    2.30
  -4   8  -1   49.00    3.60
  -4   8  -1   49.00    3.60
   4   8   1   50.99    2.80
   4   8   1   47.10    2.80
   5  -8   1  153.78    6.50
   5  -8   1  150.78    6.80
   5  -8   1  160.28    6.40
  -5  -8  -1  154.28    6.00
  -5  -8  -1  157.88    6.50
   5  -8   1  157.88    6.60
   5  -8   1  161.48    7.20
   5  -8   1  167.18    6.60
  -5  -8  -1  154.28    6.50
  -5   8  -1  159.98    6.80
  -5   8  -1  164.88    6.80
  -5   8  -1  159.98    7.50
   5   8   1  153.68    6.40
   5   8   1  154.98    6.40
   5   8   1  163.68    6.30
   5   8   1  162.08    6.80
   5   8   1  161.48    6.60
   5   8   1  176.38    6.10
  -5   8  -1  162.98    6.70
  -5   8  -1  158.18    7.70
  -5   8  -1  153.38    6.60
   6  -8   1  741.03   25.40
  -6  -8  -1  805.02   25.00
   6  -8   1  640.54   25.60
   6  -8   1  710.03   25.60
   6  -8   1  717.33   25.20
  -6  -8  -1  727.93   25.10
  -6  -8  -1  734.13   25.10
   6  -8   1  724.33   25.00
   6  -8   1  762.82   26.00
   6  -8   1  746.23   25.00
  -6   8  -1  745.13   25.80
  -6   8  -1  784.92   27.90
   6   8   1  734.33   25.20
   6   8   1  729.53   25.70
   6   8   1  715.83   25.20
   6   8   1  776.92   25.10
  -6   8  -1  735.43   26.00
   6   8   1  733.43   25.40
  -6   8  -1  736.03   26.30
   6   8   1  794.12   26.30
  -6   8  -1  719.83   27.10
  -6   8  -1  764.12   25.80
   7  -8   1  103.99    4.90
   7  -8   1   99.49    5.60
  -7  -8  -1  106.39    4.90
  -7  -8  -1  104.29    5.00
   7  -8   1  103.79    5.20
  -7  -8  -1  104.19    4.90
   7  -8   1   99.59    5.00
   7  -8   1  108.99    5.70
   7  -8   1  104.99    5.50
  -7   8  -1  107.69    6.50
   7   8   1  105.89    5.00
  -7   8  -1  105.49    5.40
   7   8   1  108.29    4.70
   7   8   1  105.69    5.10
   7   8   1  107.69    4.80
  -7   8  -1   97.49    5.50
  -7   8  -1   96.49    5.10
   7   8   1  104.29    4.70
  -7   8  -1  108.59    5.10
  -7   8  -1  108.49    6.10
   8  -8   1  107.19    5.40
   8  -8   1   95.69    5.60
   8  -8   1  110.19    6.00
   8  -8   1  107.09    5.80
  -8  -8  -1  104.99    5.00
   8  -8   1  105.79    5.20
   8  -8   1  102.39    5.00
  -8  -8  -1  108.09    5.00
  -8  -8  -1  100.49    5.30
  -8   8  -1   95.29    5.90
   8   8   1  102.29    5.30
   8   8   1   98.59    4.30
  -8   8  -1  112.29    5.70
  -8   8  -1   93.09    8.40
   8   8   1  106.39    5.00
   8   8   1  105.39    5.10
  -8   8  -1  105.59    5.00
   8   8   1  101.59    4.80
  -8   8  -1  107.59    5.70
   8   8   1  110.89    4.90
  -9  -8  -1  201.38    8.40
   9  -8   1  209.68    9.10
   9  -8   1  206.08    8.80
  -9  -8  -1  229.68    9.30
   9  -8   1  194.18    9.30
   9  -8   1  214.68    9.50
  -9  -8  -1  198.18    8.40
   9  -8   1  203.68    8.60
   9   8   1  211.48    8.40
  -9   8  -1  208.08    9.40
  -9   8  -1  202.18    8.90
  -9   8  -1  207.18    9.30
   9   8   1  209.78    8.90
   9   8   1  203.38    7.40
  -9   8  -1  190.08    9.00
   9   8   1  199.68    8.30
  -9   8  -1  210.68    8.30
   9   8   1  207.88    8.60
   9   8   1  196.68    9.00
 -10  -8  -1   81.79    4.50
 -10  -8  -1   82.99    4.50
 -10  -8  -1   85.89    5.30
  10  -8   1   82.19    4.60
  10  -8   1   88.29    5.60
  10  -8   1   83.19    4.80
  10  -8   1   86.09    5.40
  10  -8   1   86.39    5.20
 -10   8  -1   86.19    4.30
  10   8   1   85.49    4.60
  10   8   1   73.69    4.30
 -10   8  -1   87.49    5.50
 -10   8  -1   80.69    5.20
  10   8   1   79.99    4.80
 -10   8  -1   81.49    5.00
 -10   8  -1   85.49    5.20
  10   8   1   78.99    4.50
  10   8   1   84.39    4.40
  11  -8   1   11.60    2.20
 -11  -8  -1   13.20    2.00
  11  -8   1   14.60    2.20
  11  -8   1   17.30    3.00
 -11  -8  -1   16.60    2.10
  11  -8   1   13.80    2.80
 -11   8  -1   18.80    2.00
  11   8   1   16.00    2.40
 -11   8  -1   18.30    3.00
  11   8   1   13.60    2.10
 -11   8  -1   11.60    2.80
  11   8   1   15.80    2.10
 -11   8  -1   16.10    2.50
 -11   8  -1   15.50    2.70
  12  -8   1    7.90    2.00
  12  -8   1    5.30    1.50
  12  -8   1    8.20    2.30
 -12  -8  -1    5.10    1.40
  12  -8   1    7.90    2.30
  12  -8   1    7.70    1.60
 -12   8  -1    5.00    1.70
  12   8   1    5.40    1.80
  12   8   1    5.50    1.40
 -12   8  -1    5.20    1.30
 -12   8  -1    7.60    1.90
 -12   8  -1    9.30    2.80
 -12   8  -1    6.40    2.00
  12   8   1    3.80    1.30
  13  -8   1    2.80    1.30
  13  -8   1    3.70    2.00
  13  -8   1    5.60    1.60
  13  -8   1    4.10    2.10
  13  -8   1    3.80    1.60
 -13  -8  -1    4.90    1.40
 -13  -8  -1    3.50    1.40
 -13   8  -1    2.50    1.10
  13   8   1    4.70    1.90
  13   8   1    4.40    1.40
 -13   8  -1    2.50    1.60
  13   8   1    2.10    1.10
 -13   8  -1    2.80    1.40
 -13   8  -1    4.40    2.00
  14  -8   1   22.90    3.50
  14  -8   1   25.50    3.70
  14  -8   1   29.60    3.90
 -14   8  -1   27.60    3.60
  14   8   1   29.90    2.80
 -14   8  -1   22.60    3.10
  14   8   1   27.20    3.30
 -14  -9   1   11.40    2.40
  14  -9  -1   16.20    2.90
  14  -9  -1   19.20    5.00
  14   9  -1   11.50    2.50
 -14   9   1   14.10    2.70
 -14   9   1   17.00    2.90
 -14   9   1   11.90    2.60
  13  -9  -1    4.70    2.00
 -13  -9   1    5.20    1.80
 -13  -9   1    7.00    1.70
  13  -9  -1    7.50    1.70
  13  -9  -1    2.10    1.90
  13  -9  -1    4.10    1.70
  13   9  -1    4.40    1.50
 -13   9   1    2.40    1.70
  13   9  -1    4.60    1.70
 -13   9   1    3.40    1.70
 -13   9   1    4.70    2.10
 -13   9   1    4.80    1.40
  13   9  -1    6.40    1.70
  12  -9  -1   33.80    3.80
  12  -9  -1   25.80    3.50
 -12  -9   1   29.00    3.10
  12  -9  -1   21.00    3.20
  12  -9  -1   32.30    3.00
 -12  -9   1   27.40    2.80
  12   9  -1   25.90    2.80
 -12   9   1   27.80    3.50
 -12   9   1   26.80    2.50
  12   9  -1   28.70    3.20
  12   9  -1   26.40    2.70
 -12   9   1   32.10    3.50
 -12   9   1   27.80    3.30
  11  -9  -1   90.69    5.30
  11  -9  -1   89.39    5.70
 -11  -9   1   82.59    5.00
 -11  -9   1   89.79    5.10
  11  -9  -1   83.19    5.50
  11  -9  -1   91.99    5.50
  11   9  -1   87.69    5.00
 -11   9   1   82.79    5.60
 -11   9   1   80.59    5.70
  11   9  -1   83.89    5.10
  11   9  -1   87.29    4.90
 -11   9   1   86.09    5.50
 -11   9   1   82.89    4.50
 -10  -9   1   29.40    2.90
 -10  -9   1   31.10    2.80
 -10  -9   1   33.40    3.20
  10  -9  -1   31.30    3.60
  10  -9  -1   32.00    2.80
  10  -9  -1   32.50    3.60
  10  -9  -1   29.40    2.80
  10  -9  -1   33.10    3.50
  10   9  -1   29.30    2.80
  10   9  -1   31.70    3.00
 -10   9   1   37.80    3.50
 -10   9   1   37.10    3.50
 -10   9   1   30.40    3.50
 -10   9   1   29.20    2.70
  10   9  -1   32.10    2.80
  10   9  -1   30.50    1.90
  -9  -9   1  125.49    6.30
   9  -9  -1  138.29    6.90
   9  -9  -1  137.39    6.70
   9  -9  -1  128.39    6.20
   9  -9  -1  129.49    6.80
  -9  -9   1  126.19    6.40
  -9  -9   1  142.69    6.50
   9  -9  -1  125.29    6.40
  -9   9   1  132.79    6.20
   9   9  -1  138.79    7.00
  -9   9   1  131.99    6.80
   9   9  -1  128.89    6.60
   9   9  -1  143.99    6.30
   9   9  -1  136.89    6.30
  -9   9   1  136.89    7.40
  -9   9   1  132.69    7.00
   8  -9  -1  228.98   10.50
  -8  -9   1  260.57   10.30
   8  -9  -1  247.28   10.40
   8  -9  -1  247.18   10.30
   8  -9  -1  252.77   10.70
  -8  -9   1  275.77   10.20
   8  -9  -1  254.77   10.60
  -8   9   1  250.67   10.80
  -8   9   1  259.37   10.10
   8   9  -1  246.68   11.40
   8   9  -1  240.98    9.80
   8   9  -1  254.37   10.40
   8   9  -1  252.37   10.20
  -8   9   1  255.07   11.10
   8   9  -1  250.17    9.40
  -8   9   1  252.17   10.50
  -7  -9   1  111.49    5.50
  -7  -9   1  119.29    5.20
   7  -9  -1  112.99    6.00
   7  -9  -1  112.89    5.60
  -7  -9   1  111.19    5.40
   7  -9  -1  108.09    5.80
   7  -9  -1  118.09    5.40
   7  -9  -1  110.29    5.50
   7  -9  -1  111.59    5.90
   7   9  -1  105.59    4.90
   7   9  -1  110.89    5.00
  -7   9   1  111.39    6.10
   7   9  -1  110.19    5.40
  -7   9   1  116.09    5.50
   7   9  -1  110.99    5.50
   7   9  -1  107.99    5.10
  -7   9   1  112.69    5.80
  -7   9   1  117.19    6.40
  -7   9   1  119.89    5.80
  -7   9   1  101.09    6.30
   7   9  -1  114.29    5.80
  -6  -9   1  544.45   19.70
  -6  -9   1  590.64   19.10
  -6  -9   1  568.14   19.00
   6  -9  -1  555.44   19.50
   6  -9  -1  543.45   20.10
   6  -9  -1  558.94   19.70
   6  -9  -1  511.35   19.70
   6  -9  -1  566.44   19.70
   6  -9  -1  528.15   19.90
  -6  -9   1  562.84   19.80
  -6  -9   1  545.95   19.50
   6   9  -1  572.54   19.70
   6   9  -1  526.75   19.10
  -6   9   1  561.24   20.50
   6   9  -1  545.25   20.00
   6   9  -1  578.74   19.90
  -6   9   1  539.65   20.70
  -6   9   1  582.44   19.90
   6   9  -1  539.35   19.30
  -6   9   1  567.64   20.10
  -6   9   1  512.25   20.40
  -6   9   1  554.84   19.80
   6   9  -1  554.04   19.10
  -5  -9   1    6.80    1.50
   5  -9  -1    7.20    1.50
   5  -9  -1    8.80    1.30
   5  -9  -1    7.30    1.60
  -5  -9   1    9.00    1.70
   5  -9  -1    9.90    1.60
   5  -9  -1    8.40    1.40
  -5  -9   1    7.90    1.50
  -5  -9   1    8.60    1.40
   5   9  -1    7.80    1.20
  -5   9   1    8.40    1.60
  -5   9   1    7.30    1.80
  -5   9   1    9.10    1.80
   5   9  -1   10.60    1.50
  -5   9   1    7.50    1.70
   5   9  -1    7.10    1.40
  -5   9   1    5.20    1.20
   5   9  -1   11.20    1.80
   5   9  -1    8.10    1.50
  -5   9   1    6.00    1.50
   5   9  -1    8.10    1.20
  -4  -9   1  291.67   10.50
  -4  -9   1  313.57   12.00
  -4  -9   1  317.07   10.80
   4  -9  -1  317.47   11.60
  -4  -9   1  315.67   11.90
  -4  -9   1  314.57   11.30
   4  -9  -1  335.97   12.00
   4  -9  -1  308.47   11.60
   4  -9  -1  315.07   11.90
   4  -9  -1  312.47   11.50
  -4  -9   1  289.27   11.40
   4  -9  -1  313.07   11.60
  -4  -9   1  317.67   12.00
   4   9  -1  316.87   11.60
  -4   9   1  320.17   11.80
  -4   9   1  305.77   12.40
   4   9  -1  333.17   12.00
   4   9  -1  324.97   12.00
   4   9  -1  324.87   11.30
  -4   9   1  327.17   12.50
  -4   9   1  318.27   12.10
  -4   9   1  332.07   12.00
   4   9  -1  311.87   12.20
   4   9  -1  315.37   11.80
  -4   9   1  320.57   12.60
  -4   9   1  321.87   12.10
  -3  -9   1    8.70    1.50
  -3  -9   1    6.60    1.40
   3  -9  -1    4.00    0.90
   3  -9  -1    7.70    1.30
   3  -9  -1    5.70    1.20
  -3  -9   1    7.30    1.60
  -3  -9   1    7.70    1.10
  -3  -9   1    4.90    0.80
  -3  -9   1    6.40    0.80
   3  -9  -1    5.00    1.40
   3  -9  -1    6.90    1.30
   3  -9  -1    6.00    1.00
   3   9  -1    8.30    0.90
  -3   9   1    7.10    1.70
   3   9  -1    6.30    1.00
   3   9  -1    6.40    1.20
  -3   9   1    7.10    1.70
   3   9  -1    9.20    1.50
  -3   9   1    6.30    1.30
  -3   9   1    5.90    1.20
   3   9  -1    7.20    1.40
   3   9  -1    5.60    1.40
  -3   9   1    8.80    1.70
  -3   9   1    6.30    1.50
  -3   9   1    6.20    1.10
  -2  -9   1   64.29    3.20
  -2  -9   1   80.39    3.00
   2  -9  -1   69.89    3.40
   2  -9  -1   67.99    3.40
   2  -9  -1   75.69    3.50
   2  -9  -1   77.09    3.60
   2  -9  -1   66.09    3.70
  -2  -9   1   76.29    3.90
   2  -9  -1   81.29    3.80
  -2  -9   1   76.49    4.10
  -2  -9   1   72.09    3.40
  -2  -9   1   64.59    4.10
  -2   9   1   77.49    4.30
  -2   9   1   74.09    3.60
   2   9  -1   78.69    4.00
  -2   9   1   72.09    4.00
  -2   9   1   79.59    4.10
   2   9  -1   72.19    3.40
   2   9  -1   77.69    4.30
   2   9  -1   76.19    3.40
   2   9  -1   77.59    4.00
  -2   9   1   72.49    3.70
   2   9  -1   74.19    4.40
  -2   9   1   80.39    3.60
  -2   9   1   73.99    3.90
   1  -9  -1   73.99    3.50
   1  -9  -1   70.99    3.20
  -1  -9   1   76.59    3.40
   1  -9  -1   73.99    3.40
  -1  -9   1   66.39    3.40
   1  -9  -1   74.69    3.70
   1  -9  -1   66.69    3.20
  -1  -9   1   70.49    3.90
   1  -9  -1   68.49    3.30
   1   9  -1   70.89    3.50
   1   9  -1   71.19    3.40
  -1   9   1   70.69    3.80
   1   9  -1   73.19    4.30
  -1   9   1   72.59    4.00
   1   9  -1   73.39    4.00
   1   9  -1   73.79    3.70
   1   9  -1   76.19    4.00
  -1   9   1   78.59    3.60
   1   9  -1   67.39    3.90
  -1   9   1   78.69    3.40
  -1   9   1   77.69    4.10
  -1   9   1   78.09    3.60
   1   9  -1   71.59    3.60
   0  -9  -1  126.79    4.90
   0  -9  -1  145.09    5.60
   0  -9  -1  138.89    5.30
   0  -9   1  133.89    6.00
   0  -9   1  129.69    5.70
   0  -9   1  135.09    5.40
   0  -9   1  132.49    5.60
   0   9   1  144.09    6.00
   0   9   1  136.79    6.30
   0   9  -1  146.19    6.70
   0   9  -1  146.09    5.70
   0   9   1  147.99    6.30
   0   9  -1  149.39    5.90
   0   9   1  148.29    5.80
   0   9  -1  145.49    6.50
   0   9   1  147.99    5.70
   0   9   1  129.19    5.90
   0   9  -1  146.29    6.50
   0   9  -1  135.59    6.20
   0   9  -1  152.98    6.10
   0   9  -1  145.99    5.80
   0   9   1  145.19    5.60
   0   9  -1  140.99    6.10
   0   9   1  140.29    6.60
   1  -9   1   21.50    2.30
  -1  -9  -1   23.70    1.60
   1  -9   1   23.30    2.20
   1  -9   1   20.90    1.80
  -1  -9  -1   25.70    1.80
   1  -9   1   23.90    2.10
  -1  -9  -1   21.80    1.20
  -1   9  -1   25.30    1.90
  -1   9  -1   24.00    1.90
  -1   9  -1   28.00    2.40
  -1   9  -1   22.30    2.70
   1   9   1   20.90    1.90
  -1   9  -1   24.50    2.30
  -1   9  -1   24.20    1.80
   1   9   1   24.40    2.30
   1   9   1   23.20    2.30
   1   9   1   24.40    2.20
  -1   9  -1   27.20    3.00
   1   9   1   28.00    2.80
  -1   9  -1   24.50    2.40
   1   9   1   26.80    1.80
  -1   9  -1   23.80    2.20
   1   9   1   25.40    2.00
   1   9   1   23.90    1.80
   2  -9   1   54.99    3.00
   2  -9   1   56.69    3.10
   2  -9   1   60.69    3.60
   2  -9   1   63.69    3.10
   2  -9   1   49.50    3.40
  -2  -9  -1   62.19    2.60
  -2  -9  -1   62.29    2.80
   2  -9   1   51.39    3.20
  -2   9  -1   60.79    3.20
   2   9   1   60.09    3.40
  -2   9  -1   57.19    3.10
  -2   9  -1   64.49    3.60
  -2   9  -1   57.79    3.00
   2   9   1   62.09    2.90
  -2   9  -1   56.69    4.00
   2   9   1   53.19    2.90
  -2   9  -1   59.39    3.60
   2   9   1   60.79    2.90
   2   9   1   63.59    3.40
  -2   9  -1   55.89    3.40
   2   9   1   53.29    2.90
   2   9   1   60.69    3.40
   2   9   1   60.09    3.70
  -2   9  -1   63.29    3.80
   3  -9   1   72.69    3.50
   3  -9   1   69.19    3.40
   3  -9   1   60.79    3.70
  -3  -9  -1   64.69    3.90
  -3  -9  -1   64.79    2.50
   3  -9   1   60.29    3.60
  -3  -9  -1   75.29    3.20
   3  -9   1   67.79    3.50
   3  -9   1   71.69    4.10
   3  -9   1   65.39    3.60
  -3  -9  -1   69.49    2.70
   3   9   1   69.59    3.50
   3   9   1   69.89    3.60
  -3   9  -1   68.79    3.60
   3   9   1   63.89    3.00
  -3   9  -1   69.99    3.90
   3   9   1   65.09    3.60
  -3   9  -1   69.99    3.50
   3   9   1   65.59    3.80
  -3   9  -1   75.39    4.50
  -3   9  -1   67.69    4.00
   3   9   1   67.69    3.10
  -3   9  -1   71.69    3.50
  -3   9  -1   68.29    4.20
   4  -9   1   52.89    2.90
  -4  -9  -1   49.40    2.30
   4  -9   1   53.19    2.90
   4  -9   1   50.29    2.90
   4  -9   1   52.29    3.20
   4  -9   1   46.40    3.20
   4  -9   1   48.30    3.40
  -4  -9  -1   47.90    3.20
   4  -9   1   53.29    3.20
  -4   9  -1   53.09    3.70
   4   9   1   55.19    3.00
  -4   9  -1   51.19    3.70
   4   9   1   53.39    2.30
   4   9   1   53.59    2.10
   4   9   1   51.59    3.30
  -4   9  -1   46.90    2.90
   4   9   1   56.79    2.70
   4   9   1   50.79    3.10
  -4   9  -1   52.49    3.00
  -4   9  -1   51.29    3.80
  -4   9  -1   52.99    3.30
  -4   9  -1   52.19    3.50
   4   9   1   51.99    3.00
  -4   9  -1   56.19    3.20
   5  -9   1  119.29    5.10
   5  -9   1  109.59    5.40
  -5  -9  -1  106.29    5.20
   5  -9   1  117.49    5.10
   5  -9   1  111.09    5.20
   5  -9   1  117.59    5.20
   5  -9   1   95.39    5.30
  -5  -9  -1  120.19    5.30
  -5  -9  -1  113.19    4.50
   5  -9   1  105.39    5.60
   5   9   1  118.29    5.50
  -5   9  -1  116.19    5.50
   5   9   1  123.59    5.20
   5   9   1  114.79    5.20
  -5   9  -1  118.29    6.20
  -5   9  -1  113.79    5.30
  -5   9  -1  119.99    5.90
  -5   9  -1  122.09    6.20
  -5   9  -1  121.19    5.40
  -5   9  -1  116.89    5.50
   5   9   1  114.29    4.60
   5   9   1  111.89    4.80
   5   9   1  117.29    5.20
  -5   9  -1  117.49    6.30
   6  -9   1   60.19    4.00
   6  -9   1   59.19    3.80
   6  -9   1   66.59    3.60
   6  -9   1   58.39    3.60
   6  -9   1   64.19    4.20
  -6  -9  -1   64.89    3.60
   6  -9   1   62.79    3.50
  -6  -9  -1   67.19    3.70
   6   9   1   64.49    3.50
   6   9   1   71.69    3.50
   6   9   1   60.59    3.10
  -6   9  -1   66.39    4.70
   6   9   1   59.59    3.30
  -6   9  -1   56.99    4.00
  -6   9  -1   63.19    4.30
   6   9   1   59.99    3.60
  -6   9  -1   60.39    3.70
  -6   9  -1   59.39    3.70
  -6   9  -1   63.19    3.70
  -6   9  -1   60.49    4.20
   7  -9   1   37.60    2.70
   7  -9   1   40.90    3.00
   7  -9   1   37.60    3.30
   7  -9   1   37.50    3.20
   7  -9   1   39.00    3.50
  -7  -9  -1   35.90    2.80
  -7  -9  -1   37.60    2.80
  -7  -9  -1   40.10    2.80
   7  -9   1   37.20    2.60
  -7   9  -1   38.00    3.70
   7   9   1   39.70    2.90
   7   9   1   37.50    2.50
  -7   9  -1   38.80    3.90
  -7   9  -1   36.20    2.90
   7   9   1   38.30    2.80
  -7   9  -1   33.50    2.90
  -7   9  -1   37.10    2.90
  -7   9  -1   39.30    3.40
   7   9   1   36.60    2.40
   7   9   1   36.60    2.40
   7   9   1   41.70    2.70
   8  -9   1  120.19    5.70
  -8  -9  -1  119.49    5.70
   8  -9   1  122.19    6.60
  -8  -9  -1  135.19    6.00
  -8  -9  -1  123.79    5.70
   8  -9   1  119.59    6.40
   8  -9   1  112.89    6.00
   8  -9   1  111.19    5.70
   8   9   1  120.19    5.60
  -8   9  -1  115.49    6.00
  -8   9  -1  127.29    6.60
   8   9   1  119.39    5.90
   8   9   1  115.69    5.40
  -8   9  -1  120.69    6.20
   8   9   1  122.09    5.80
  -8   9  -1  120.09    5.70
   8   9   1  115.09    5.10
   8   9   1  130.79    5.50
  -8   9  -1  114.29    6.60
   9  -9   1  680.63   25.10
  -9  -9  -1  730.43   25.10
  -9  -9  -1  682.33   24.50
   9  -9   1  706.83   24.90
   9  -9   1  683.03   24.60
   9  -9   1  700.43   25.50
  -9  -9  -1  700.23   24.60
   9  -9   1  718.63   25.60
  -9   9  -1  697.03   25.50
  -9   9  -1  694.83   24.50
   9   9   1  711.63   24.50
  -9   9  -1  694.73   25.10
   9   9   1  648.64   25.80
   9   9   1  724.83   24.30
  -9   9  -1  677.23   25.70
  -9   9  -1  712.83   25.70
   9   9   1  726.63   24.90
   9   9   1  713.83   24.50
  10  -9   1   39.60    3.10
  10  -9   1   30.30    4.10
 -10  -9  -1   36.30    2.90
  10  -9   1   41.40    4.10
 -10  -9  -1   37.20    3.60
  10  -9   1   34.70    3.80
 -10  -9  -1   33.10    2.90
  10  -9   1   42.20    3.80
  10   9   1   39.30    2.80
  10   9   1   31.20    2.70
  10   9   1   34.60    1.90
 -10   9  -1   36.40    3.40
  10   9   1   33.00    3.10
  10   9   1   37.70    3.00
  10   9   1   34.90    2.90
 -10   9  -1   39.50    3.40
 -10   9  -1   43.60    5.20
 -10   9  -1   37.10    3.60
 -10   9  -1   35.00    2.80
 -11  -9  -1  138.39    6.50
  11  -9   1  136.59    7.20
  11  -9   1  132.29    7.40
 -11  -9  -1  129.09    6.40
  11  -9   1  137.39    6.80
  11  -9   1  132.39    6.50
  11  -9   1  136.29    7.60
 -11  -9  -1  141.69    8.60
  11   9   1  139.79    6.70
  11   9   1  136.39    6.40
 -11   9  -1  138.49    6.30
 -11   9  -1  127.49    7.10
 -11   9  -1  142.19    7.50
  11   9   1  146.59    6.70
 -11   9  -1  140.99    7.50
  12  -9   1   23.80    2.60
  12  -9   1   20.20    3.30
 -12  -9  -1   23.10    2.60
  12  -9   1   18.70    3.20
  12  -9   1   28.50    2.60
 -12  -9  -1   22.10    2.60
  12  -9   1   25.40    3.20
  12   9   1   19.10    2.70
  12   9   1   26.10    2.60
 -12   9  -1   29.50    3.30
 -12   9  -1   27.90    3.10
 -12   9  -1   27.30    3.90
 -12   9  -1   23.90    2.30
  12   9   1   24.50    2.40
 -13  -9  -1   11.50    2.10
 -13  -9  -1   10.80    1.90
  13  -9   1   11.90    2.80
  13  -9   1   12.70    2.80
  13  -9   1   10.50    1.80
  13  -9   1   15.20    2.60
  13   9   1   11.90    1.90
 -13   9  -1    8.60    2.20
  13   9   1   17.40    2.60
  13   9   1   10.80    1.90
 -13   9  -1    8.90    2.50
 -13   9  -1    8.90    2.20
 -13   9  -1   14.30    1.80
  14   9   1   33.60    3.00
 -14   9  -1   30.40    3.90
  14   9   1   27.80    3.50
 -14   9  -1   35.00    3.50
  14 -10  -1   13.50    2.90
  14 -10  -1    8.80    2.50
  14 -10  -1   15.50    3.00
  14  10  -1   16.30    2.90
 -14  10   1   13.80    2.90
 -13 -10   1    0.20    1.40
  13 -10  -1   -0.90    1.70
  13 -10  -1    0.10    1.80
  13 -10  -1    0.20    1.60
  13 -10  -1    0.60    1.50
 -13 -10   1    5.00    1.80
 -13  10   1    2.50    1.50
 -13  10   1    1.90    1.40
 -13  10   1   -0.70    1.40
  13  10  -1    0.30    1.80
 -13  10   1    2.00    1.80
  13  10  -1    2.70    1.30
  12 -10  -1    1.50    1.80
 -12 -10   1    3.20    1.50
  12 -10  -1    2.50    1.40
 -12 -10   1    5.10    1.70
  12 -10  -1    4.10    2.10
  12 -10  -1    2.60    1.60
  12  10  -1    3.10    2.00
 -12  10   1    2.20    1.70
  12  10  -1    4.60    1.70
 -12  10   1    7.20    2.10
 -12  10   1    4.20    1.80
  12  10  -1    3.90    1.40
 -12  10   1    3.10    1.90
 -11 -10   1   42.50    3.50
  11 -10  -1   38.80    4.00
 -11 -10   1   39.80    3.40
  11 -10  -1   33.40    3.50
  11 -10  -1   35.90    3.80
  11 -10  -1   34.60    3.20
 -11  10   1   40.80    4.00
 -11  10   1   33.20    3.50
  11  10  -1   38.90    3.30
  11  10  -1   29.20    2.90
  11  10  -1   39.70    3.30
  10 -10  -1   42.60    3.70
  10 -10  -1   44.70    3.50
 -10 -10   1   44.20    3.50
 -10 -10   1   41.80    3.70
 -10 -10   1   46.40    3.60
 -10  10   1   42.40    4.20
 -10  10   1   43.30    3.90
 -10  10   1   45.30    4.30
  10  10  -1   44.70    3.50
 -10  10   1   50.29    3.90
  10  10  -1   40.70    3.30
  10  10  -1   44.80    3.40
  -9 -10   1   53.09    3.90
   9 -10  -1   50.99    3.70
   9 -10  -1   52.89    4.20
   9 -10  -1   55.99    4.30
  -9 -10   1   57.19    3.80
  -9 -10   1   54.79    3.80
   9 -10  -1   48.70    3.50
   9 -10  -1   59.29    4.10
  -9  10   1   52.69    4.40
   9  10  -1   52.99    3.90
   9  10  -1   55.29    3.80
   9  10  -1   55.89    3.70
  -9  10   1   47.00    3.90
   9  10  -1   61.29    3.70
   9  10  -1   53.89    4.00
  -9  10   1   50.09    3.60
  -9  10   1   55.19    4.10
   9  10  -1   51.99    3.00
   8 -10  -1  218.88    9.50
   8 -10  -1  213.78    9.20
   8 -10  -1  192.98    9.30
  -8 -10   1  212.18    9.10
   8 -10  -1  206.98    8.90
   8 -10  -1  220.58    9.20
  -8 -10   1  218.08    8.70
   8  10  -1  207.68    8.80
  -8  10   1  224.28    9.90
   8  10  -1  206.88    9.60
  -8  10   1  211.38   10.00
  -8  10   1  220.98    9.60
  -8  10   1  222.68    9.20
   8  10  -1  205.78    8.40
   8  10  -1  227.68    9.50
   8  10  -1  224.88    9.90
   8  10  -1  246.78   11.10
   7 -10  -1  230.48   10.10
  -7 -10   1  248.78    9.40
   7 -10  -1  251.97   10.10
   7 -10  -1  246.48   10.00
  -7 -10   1  241.88   10.00
   7 -10  -1  247.98   10.40
   7 -10  -1  235.98   11.00
  -7  10   1  246.58    9.90
  -7  10   1  219.68   10.80
   7  10  -1  233.78   11.40
   7  10  -1  238.18    9.40
   7  10  -1  239.78   10.00
   7  10  -1  250.67    9.30
  -7  10   1  251.57   10.40
   7  10  -1  238.28    9.30
  -7  10   1  243.48   10.10
  -7  10   1  243.08   10.60
   6 -10  -1  244.48   10.60
   6 -10  -1  269.77   10.60
  -6 -10   1  273.77   10.80
   6 -10  -1  269.07   11.00
  -6 -10   1  275.97   10.90
   6 -10  -1  267.57   11.00
   6 -10  -1  278.67   10.70
  -6 -10   1  265.37   10.10
   6 -10  -1  270.57   10.40
  -6 -10   1  274.07    9.90
   6  10  -1  252.07   10.20
  -6  10   1  278.67   11.50
  -6  10   1  259.47   11.50
  -6  10   1  273.17   11.00
  -6  10   1  281.37   10.80
  -6  10   1  276.77   10.90
  -6  10   1  272.27   11.80
   6  10  -1  264.07   10.20
   6  10  -1  283.77   10.90
   6  10  -1  265.87   11.00
   6  10  -1  278.27   10.00
   6  10  -1  250.07   12.80
  -5 -10   1  120.39    5.30
  -5 -10   1  124.39    5.90
   5 -10  -1  122.79    5.60
   5 -10  -1  120.99    5.60
   5 -10  -1  129.69    5.50
   5 -10  -1  112.29    5.60
   5 -10  -1  116.89    5.90
  -5  10   1  127.09    5.90
  -5  10   1  136.79    6.70
   5  10  -1  124.79    5.20
   5  10  -1  129.39    5.50
   5  10  -1  128.19    6.20
  -5  10   1  133.49    6.10
  -5  10   1  122.39    6.50
  -5  10   1  127.69    6.50
  -5  10   1  129.19    6.10
   5  10  -1  120.79    7.70
   5  10  -1  121.99    5.60
   5  10  -1  131.69    6.00
   4 -10  -1   51.29    2.90
   4 -10  -1   50.69    3.00
  -4 -10   1   41.20    2.90
   4 -10  -1   48.50    2.90
   4 -10  -1   47.90    3.10
  -4 -10   1   46.50    3.30
  -4 -10   1   48.30    3.30
   4 -10  -1   48.00    3.30
  -4 -10   1   50.49    2.80
  -4 -10   1   48.00    1.90
  -4 -10   1   47.70    2.30
   4 -10  -1   47.20    3.00
   4  10  -1   49.10    3.10
   4  10  -1   54.19    3.20
  -4  10   1   52.09    3.30
   4  10  -1   53.49    2.80
  -4  10   1   48.80    3.00
  -4  10   1   55.89    3.30
  -4  10   1   49.50    3.70
   4  10  -1   46.80    3.30
  -4  10   1   45.30    3.40
  -4  10   1   48.30    3.60
  -4  10   1   51.29    3.10
   3 -10  -1   46.60    3.10
  -3 -10   1   52.19    2.40
   3 -10  -1   50.69    2.90
  -3 -10   1   56.19    2.90
   3 -10  -1   48.60    3.30
  -3 -10   1   56.79    3.30
  -3 -10   1   55.99    2.40
   3 -10  -1   55.89    3.00
  -3 -10   1   55.29    3.50
   3 -10  -1   46.60    2.90
  -3 -10   1   44.40    3.40
  -3  10   1   50.99    2.90
   3  10  -1   49.60    2.70
  -3  10   1   47.10    3.00
  -3  10   1   51.89    3.40
   3  10  -1   50.79    2.50
  -3  10   1   57.29    3.60
  -3  10   1   59.49    3.50
   3  10  -1   51.69    3.50
  -3  10   1   55.99    3.70
  -3  10   1   52.19    3.20
   3  10  -1   51.59    3.10
   3  10  -1   50.29    3.10
   3  10  -1   54.29    3.20
  -2 -10   1  191.18    8.40
   2 -10  -1  191.58    7.40
   2 -10  -1  191.88    7.50
   2 -10  -1  192.88    7.30
  -2 -10   1  195.38    7.30
  -2 -10   1  188.98    8.00
  -2 -10   1  175.38    7.60
   2 -10  -1  175.48    7.10
   2 -10  -1  184.18    7.20
   2 -10  -1  190.18    7.60
  -2 -10   1  187.58    6.70
  -2 -10   1  171.68    6.90
   2  10  -1  198.98    7.50
   2  10  -1  197.58    8.00
   2  10  -1  187.68    8.30
   2  10  -1  195.78    7.40
   2  10  -1  188.58    8.00
  -2  10   1  191.98    8.30
  -2  10   1  197.88    7.80
  -2  10   1  205.18    8.70
  -2  10   1  190.08    8.10
  -2  10   1  199.38    7.60
   2  10  -1  203.18    8.20
   1 -10  -1   87.09    4.00
  -1 -10   1   77.19    3.80
   1 -10  -1   89.69    3.90
   1 -10  -1   85.99    3.80
  -1 -10   1   82.79    4.40
   1 -10  -1   77.39    3.60
   1 -10  -1   83.79    4.10
  -1 -10   1   88.29    3.90
   1  10  -1   92.09    4.60
  -1  10   1   87.59    4.50
  -1  10   1   86.49    4.50
   1  10  -1   88.19    4.60
   1  10  -1   84.29    4.40
   1  10  -1   90.39    4.20
   1  10  -1   90.19    4.00
   1  10  -1   81.39    4.40
  -1  10   1   87.99    3.90
   1  10  -1   79.49    4.80
   1  10  -1   95.49    4.40
  -1  10   1   84.69    4.40
   1  10  -1   89.99    4.10
  -1  10   1   89.29    4.20
  -1  10   1   83.79    4.40
   0 -10  -1  539.45   18.50
   0 -10  -1  503.55   17.90
   0 -10   1  562.04   18.60
   0 -10   1  523.15   18.70
   0 -10   1  529.55   18.60
   0 -10  -1  558.44   18.40
   0 -10   1  552.64   19.20
   0  10  -1  573.94   20.40
   0  10   1  553.64   20.00
   0  10   1  546.15   19.20
   0  10   1  552.14   19.50
   0  10  -1  561.34   19.40
   0  10   1  583.54   19.90
   0  10  -1  573.54   20.10
   0  10   1  603.04   19.60
   0  10  -1  562.94   19.60
   0  10   1  586.64   20.50
   0  10  -1  574.64   19.50
   0  10   1  549.25   19.80
   0  10   1  563.54   20.40
   0  10  -1  561.54   19.90
   0  10  -1  598.64   20.00
   0  10  -1  553.54   20.50
   0  10  -1  559.94   20.30
   0  10   1  547.25   20.10
   1 -10   1   60.69    3.50
   1 -10   1   56.59    3.30
  -1 -10  -1   59.69    2.90
  -1 -10  -1   63.19    2.30
  -1 -10  -1   56.99    2.90
  -1 -10  -1   57.49    2.40
   1 -10   1   57.79    3.10
  -1  10  -1   63.19    3.30
   1  10   1   61.39    3.60
   1  10   1   63.99    3.80
   1  10   1   63.09    3.00
  -1  10  -1   48.40    5.10
   1  10   1   62.99    3.40
  -1  10  -1   57.89    4.20
  -1  10  -1   65.19    4.00
  -1  10  -1   63.49    3.70
   1  10   1   62.69    3.50
  -1  10  -1   62.69    3.20
  -1  10  -1   56.29    3.90
   1  10   1   60.29    4.00
   1  10   1   62.89    3.70
  -1  10  -1   63.79    3.20
   1  10   1   63.99    3.20
  -1  10  -1   63.09    3.70
   1  10   1   63.29    3.40
   2 -10   1   99.99    5.00
   2 -10   1  106.69    5.20
   2 -10   1  106.79    5.00
  -2 -10  -1  107.49    4.50
   2 -10   1  113.09    4.90
   2 -10   1  111.39    5.90
  -2 -10  -1  120.99    4.40
   2 -10   1  106.69    4.80
  -2  10  -1  116.59    5.50
   2  10   1  113.29    5.70
   2  10   1  114.69    5.20
   2  10   1  117.49    4.90
  -2  10  -1  117.79    5.10
  -2  10  -1  115.79    5.10
  -2  10  -1  118.59    5.70
   2  10   1  106.99    5.30
  -2  10  -1  119.09    5.80
  -2  10  -1  106.79    5.90
   2  10   1  119.89    5.40
  -2  10  -1  110.59    5.00
   2  10   1  113.09    5.30
   2  10   1  118.79    4.70
  -2  10  -1  117.79    5.50
  -2  10  -1  107.69    6.00
   2  10   1  119.69    5.00
   3 -10   1  191.88    7.50
   3 -10   1  177.78    7.70
   3 -10   1  173.68    7.90
   3 -10   1  195.08    7.50
   3 -10   1  174.68    7.70
  -3 -10  -1  195.18    6.60
   3 -10   1  195.08    7.50
   3 -10   1  182.88    7.60
  -3 -10  -1  193.08    7.10
  -3  10  -1  183.18    8.00
  -3  10  -1  198.48    8.70
  -3  10  -1  174.48    8.20
  -3  10  -1  191.98    7.60
   3  10   1  203.38    7.80
  -3  10  -1  199.48    8.20
  -3  10  -1  198.08    7.70
   3  10   1  187.98    7.00
  -3  10  -1  185.58    7.70
   3  10   1  193.58    7.30
   3  10   1  191.58    7.80
   3  10   1  184.48    8.00
   3  10   1  182.38    7.10
   3  10   1  199.48    7.70
  -4 -10  -1  139.89    5.30
   4 -10   1  154.18    6.30
   4 -10   1  138.99    6.60
  -4 -10  -1  155.98    5.90
  -4 -10  -1  143.79    6.70
   4 -10   1  145.69    6.50
   4 -10   1  155.78    6.30
   4 -10   1  150.88    6.40
   4 -10   1  138.09    6.70
   4 -10   1  160.38    6.60
   4  10   1  159.98    7.00
  -4  10  -1  158.58    7.20
  -4  10  -1  154.98    7.60
   4  10   1  161.38    6.60
   4  10   1  154.98    5.60
  -4  10  -1  157.48    6.60
  -4  10  -1  154.88    7.40
  -4  10  -1  158.38    7.00
   4  10   1  165.18    6.70
   4  10   1  151.88    6.70
  -4  10  -1  150.28    6.70
   4  10   1  163.88    6.20
  -5 -10  -1   38.70    2.90
   5 -10   1   37.60    3.20
   5 -10   1   31.60    2.70
   5 -10   1   37.10    2.50
   5 -10   1   34.70    2.90
   5 -10   1   35.20    2.80
   5 -10   1   35.00    2.60
  -5 -10  -1   35.80    2.60
  -5 -10  -1   35.60    2.00
   5 -10   1   37.50    2.50
  -5  10  -1   40.60    3.00
  -5  10  -1   38.40    2.70
   5  10   1   37.90    2.00
  -5  10  -1   29.90    3.30
  -5  10  -1   40.00    3.40
  -5  10  -1   38.30    3.20
   5  10   1   39.90    2.30
   5  10   1   36.10    2.50
   5  10   1   36.10    2.80
   5  10   1   40.70    2.60
  -5  10  -1   29.50    3.20
   5  10   1   33.50    2.60
   6 -10   1  246.58    9.80
  -6 -10  -1  255.47   10.00
  -6 -10  -1  248.68    9.90
   6 -10   1  260.67    9.90
  -6 -10  -1  238.88    9.20
   6 -10   1  255.37   10.30
   6 -10   1  230.68   10.20
   6 -10   1  239.08   10.50
   6 -10   1  246.38    9.90
   6 -10   1  264.97    9.80
  -6  10  -1  261.47   10.30
  -6  10  -1  272.67   11.40
  -6  10  -1  256.27   11.20
  -6  10  -1  257.67   10.90
   6  10   1  267.07   10.00
   6  10   1  243.68    9.80
  -6  10  -1  252.67   10.40
   6  10   1  282.07    9.40
   6  10   1  249.78    9.60
  -6  10  -1  237.98   12.30
  -6  10  -1  263.97   10.40
   6  10   1  252.87   10.30
   6  10   1  256.57   10.10
   7 -10   1  252.07   10.70
   7 -10   1  245.18   10.50
   7 -10   1  247.18   10.10
   7 -10   1  251.97    9.90
  -7 -10  -1  241.58    9.80
  -7 -10  -1  235.88    9.80
   7 -10   1  246.28    9.70
  -7 -10  -1  236.98    9.40
  -7  10  -1  248.88   10.20
  -7  10  -1  252.37   11.70
  -7  10  -1  246.68   10.50
   7  10   1  250.17    9.60
   7  10   1  241.38    9.50
  -7  10  -1  263.97   10.30
   7  10   1  245.48   10.20
  -7  10  -1  264.37   10.90
  -7  10  -1  241.48   11.00
   7  10   1  249.08    9.80
   7  10   1  258.77    9.30
  -8 -10  -1   14.90    2.10
   8 -10   1   12.50    1.90
   8 -10   1   12.90    1.90
  -8 -10  -1   14.30    2.10
  -8 -10  -1   13.90    2.20
   8 -10   1   15.60    2.20
   8 -10   1   12.50    2.60
   8 -10   1   12.60    2.40
   8  10   1   20.00    2.30
   8  10   1   16.00    2.00
  -8  10  -1   18.60    2.90
   8  10   1   18.30    2.30
  -8  10  -1   11.70    2.10
   8  10   1   16.40    2.00
  -8  10  -1   17.50    2.70
  -8  10  -1   16.40    2.50
   8  10   1   20.40    2.00
  -8  10  -1   14.70    2.20
   8  10   1   13.60    1.80
   9 -10   1  214.08    9.10
   9 -10   1  222.18    9.40
  -9 -10  -1  233.78    9.30
  -9 -10  -1  228.28    9.30
   9 -10   1  197.88    9.70
  -9 -10  -1  208.68    9.30
   9 -10   1  221.08    9.70
   9 -10   1  229.88   10.10
  -9  10  -1  221.88   10.00
   9  10   1  226.18    9.40
   9  10   1  222.38    9.00
   9  10   1  232.98    8.90
   9  10   1  212.48    8.40
   9  10   1  223.68    9.10
   9  10   1  213.98    9.60
  -9  10  -1  220.68   10.10
  -9  10  -1  222.48    9.70
  -9  10  -1  229.78    9.30
  10 -10   1   26.20    2.60
  10 -10   1   21.20    3.60
 -10 -10  -1   27.60    2.60
 -10 -10  -1   23.60    2.80
  10 -10   1   23.50    2.90
  10 -10   1   20.90    2.50
 -10  10  -1   22.80    3.00
 -10  10  -1   22.10    2.90
  10  10   1   22.80    2.30
  10  10   1   18.00    2.70
 -10  10  -1   22.50    3.10
  10  10   1   28.80    2.60
  10  10   1   24.30    2.40
 -10  10  -1   22.80    3.20
  11 -10   1    2.90    1.50
  11 -10   1    2.00    1.20
  11 -10   1    2.50    1.30
  11 -10   1    0.50    1.80
 -11 -10  -1    0.60    1.80
 -11 -10  -1    0.40    1.00
 -11 -10  -1    2.00    1.40
  11 -10   1    0.60    1.90
 -11  10  -1    1.70    1.50
 -11  10  -1    4.30    1.90
  11  10   1    2.00    1.30
 -11  10  -1    2.90    1.60
  11  10   1    0.80    0.90
 -11  10  -1    2.90    1.40
  11  10   1    1.10    1.10
 -12 -10  -1   28.80    2.90
 -12 -10  -1   36.90    3.20
  12 -10   1   40.80    3.30
  12 -10   1   31.30    3.50
  12 -10   1   35.10    4.00
  12 -10   1   45.20    4.50
 -12  10  -1   32.90    3.00
  12  10   1   36.90    3.30
  12  10   1   36.80    3.10
 -12  10  -1   40.70    4.00
 -12  10  -1   33.10    3.60
  12  10   1   38.00    2.90
 -12  10  -1   38.60    3.80
 -13 -10  -1   20.70    3.00
  13 -10   1   19.60    3.40
  13 -10   1   21.70    3.20
  13 -10   1   23.20    3.50
 -13 -10  -1   24.60    2.70
 -13  10  -1   22.30    3.30
  13  10   1   19.60    2.70
 -13  10  -1   18.30    3.00
 -13  10  -1   24.00    2.70
  13  10   1   19.00    2.80
 -13  10  -1   22.20    3.20
  13  10   1   21.30    2.50
  14 -10   1   49.50    4.40
  14 -10   1   37.90    4.30
  14 -10   1   41.10    4.30
  14  10   1   42.30    4.40
 -14  10  -1   49.30    4.30
  14  10   1   31.90    3.60
 -14  10  -1   46.50    4.50
  14 -11  -1   29.30    4.10
  14 -11  -1   35.80    4.20
  14 -11  -1   28.20    5.70
  14  11  -1   23.60    3.30
 -14  11   1   29.10    4.10
 -14  11   1   36.70    4.20
  13 -11  -1    4.50    1.80
  13 -11  -1    9.20    2.40
 -13 -11   1   10.70    2.40
  13 -11  -1   10.20    2.60
 -13  11   1   10.00    2.60
 -13  11   1    7.10    2.10
  13  11  -1    6.90    1.70
  12 -11  -1   34.40    4.00
  12 -11  -1   36.10    3.90
 -12 -11   1   41.80    3.70
  12 -11  -1   37.00    3.70
 -12 -11   1   40.00    3.70
  12 -11  -1   40.10    3.60
 -12  11   1   44.90    4.30
  12  11  -1   43.50    3.60
 -12  11   1   45.70    4.40
 -12  11   1   43.50    3.50
  12  11  -1   43.50    4.80
  12  11  -1   41.60    3.60
 -12  11   1   47.40    4.20
  11 -11  -1    9.70    2.10
  11 -11  -1   12.00    2.40
  11 -11  -1   12.10    2.60
 -11 -11   1    8.80    2.00
 -11 -11   1    6.50    1.80
  11  11  -1    9.20    1.70
 -11  11   1    8.80    2.10
 -11  11   1    9.60    2.20
  11  11  -1    4.90    1.60
  11  11  -1    8.90    1.90
 -11  11   1    6.60    1.80
  10 -11  -1   24.30    2.70
  10 -11  -1   30.80    3.50
 -10 -11   1   27.50    3.00
 -10 -11   1   34.70    3.20
 -10 -11   1   31.80    3.50
  10 -11  -1   25.70    3.60
  10 -11  -1   27.10    3.00
 -10  11   1   24.60    3.30
 -10  11   1   34.50    3.80
 -10  11   1   34.00    3.10
  10  11  -1   25.50    2.80
  10  11  -1   34.30    2.20
 -10  11   1   27.70    3.40
  10  11  -1   24.40    2.70
  10  11  -1   24.70    2.70
   9 -11  -1  100.69    7.60
   9 -11  -1   87.49    5.60
  -9 -11   1   78.59    4.90
   9 -11  -1   91.09    5.50
  -9 -11   1   83.89    4.80
  -9 -11   1   86.89    5.10
   9 -11  -1   79.39    4.90
  -9  11   1   80.69    5.20
  -9  11   1   79.69    5.70
  -9  11   1  103.79    5.90
   9  11  -1   90.89    5.00
   9  11  -1   89.49    5.20
   9  11  -1   92.49    4.70
  -9  11   1   89.99    5.00
   9  11  -1   84.19    4.20
   8 -11  -1  275.17   11.20
   8 -11  -1  285.17   11.40
  -8 -11   1  281.57   10.70
   8 -11  -1  266.37   11.00
   8 -11  -1  268.17   11.50
   8 -11  -1  272.77   11.70
  -8 -11   1  282.57   11.40
   8  11  -1  260.47   10.60
   8  11  -1  272.07   11.00
   8  11  -1  265.47   10.30
  -8  11   1  268.17   11.60
  -8  11   1  283.97   11.50
   8  11  -1  255.77   11.40
   8  11  -1  277.47   10.60
  -8  11   1  270.77   11.00
   8  11  -1  279.67   11.30
  -8  11   1  270.87   12.00
   7 -11  -1  284.67   11.40
  -7 -11   1  262.27   10.00
   7 -11  -1  272.67   11.00
  -7 -11   1  268.07   11.00
   7 -11  -1  252.37   10.50
  -7 -11   1  246.18   11.30
   7 -11  -1  273.37   10.80
   7 -11  -1  252.87   10.60
   7  11  -1  272.37   10.90
  -7  11   1  267.07   10.90
  -7  11   1  263.97   11.60
  -7  11   1  260.57   12.10
  -7  11   1  276.47   10.90
   7  11  -1  253.67   10.20
   7  11  -1  274.07   10.70
   7  11  -1  265.87   10.00
  -7  11   1  254.97   11.10
   7  11  -1  253.27   11.00
  -6 -11   1  121.19    6.20
  -6 -11   1  126.69    6.30
   6 -11  -1  121.69    6.10
   6 -11  -1  124.59    6.40
   6 -11  -1  121.69    5.70
   6 -11  -1  126.09    6.00
  -6 -11   1  127.39    5.20
  -6 -11   1  136.09    6.40
   6 -11  -1  119.89    6.00
  -6  11   1  130.99    6.40
   6  11  -1  124.09    5.60
   6  11  -1  139.49    5.50
   6  11  -1  126.69    5.80
  -6  11   1  105.59    6.80
   6  11  -1  122.39    7.40
  -6  11   1  124.39    6.70
   6  11  -1  129.09    6.20
  -6  11   1  126.39    6.20
   6  11  -1  133.29    6.10
   5 -11  -1   41.30    2.90
   5 -11  -1   36.80    3.30
  -5 -11   1   33.80    3.10
  -5 -11   1   39.70    2.40
   5 -11  -1   38.50    2.80
   5 -11  -1   38.80    2.90
   5 -11  -1   35.70    3.00
  -5 -11   1   38.30    3.10
   5  11  -1   45.50    3.10
  -5  11   1   45.00    3.80
   5  11  -1   44.60    3.00
  -5  11   1   43.40    3.10
  -5  11   1   38.50    3.60
  -5  11   1   39.90    3.50
   5  11  -1   38.10    2.60
   5  11  -1   43.30    3.10
  -5  11   1   37.70    3.00
  -5  11   1   47.70    3.60
   5  11  -1   39.20    3.20
   4 -11  -1   12.50    2.00
  -4 -11   1   10.40    2.00
   4 -11  -1   13.80    1.60
  -4 -11   1   12.40    2.10
   4 -11  -1    8.30    1.50
  -4 -11   1   16.20    2.30
   4 -11  -1   14.90    1.70
   4 -11  -1   14.30    1.90
   4 -11  -1   12.00    1.60
  -4 -11   1   11.80    1.80
  -4 -11   1   10.90    1.20
  -4 -11   1   11.30    0.90
   4  11  -1   12.60    1.80
  -4  11   1   13.70    1.70
   4  11  -1   13.80    1.90
  -4  11   1   10.50    1.70
   4  11  -1   13.80    1.90
  -4  11   1   12.40    1.80
  -4  11   1   12.00    2.00
   4  11  -1   12.20    1.00
   4  11  -1   11.70    2.10
  -4  11   1   11.00    2.10
   4  11  -1   13.30    1.40
  -4  11   1   15.60    2.50
  -3 -11   1   19.20    1.70
  -3 -11   1   19.90    1.50
   3 -11  -1   18.40    1.70
  -3 -11   1   17.60    2.20
   3 -11  -1   21.20    2.00
   3 -11  -1   18.40    2.30
  -3 -11   1   23.40    2.80
   3 -11  -1   15.60    1.80
  -3 -11   1   18.10    2.20
   3 -11  -1   18.00    1.70
  -3 -11   1   19.20    1.30
   3 -11  -1   21.60    1.80
   3  11  -1   16.60    1.90
   3  11  -1   18.50    1.60
   3  11  -1   18.80    2.10
  -3  11   1   17.00    2.20
  -3  11   1   18.90    1.70
   3  11  -1   18.00    1.50
   3  11  -1   20.40    2.10
  -3  11   1   18.80    2.50
  -3  11   1   20.00    1.90
  -3  11   1   20.50    2.00
  -3  11   1   18.00    2.40
   3  11  -1   16.80    2.30
  -3  11   1   19.30    2.40
  -2 -11   1    8.10    1.20
   2 -11  -1    8.50    1.30
   2 -11  -1    7.80    1.30
  -2 -11   1    9.10    1.30
   2 -11  -1    9.30    2.00
   2 -11  -1    7.30    1.20
   2 -11  -1    8.40    1.30
  -2 -11   1    7.60    1.50
   2 -11  -1    7.30    1.20
  -2 -11   1    8.00    0.90
  -2  11   1    8.90    1.70
  -2  11   1    8.30    1.70
   2  11  -1    7.80    1.50
   2  11  -1    7.30    1.10
  -2  11   1    8.50    1.60
   2  11  -1    8.50    1.90
   2  11  -1    8.10    1.30
   2  11  -1    6.80    1.30
  -2  11   1    8.40    1.50
   2  11  -1    9.20    1.70
   2  11  -1    9.30    1.50
  -2  11   1    9.40    1.30
  -2  11   1    6.40    1.20
   1 -11  -1   47.60    3.00
  -1 -11   1   48.50    2.90
   1 -11  -1   52.39    2.80
  -1 -11   1   50.39    3.30
  -1 -11   1   51.49    2.80
  -1 -11   1   53.49    2.40
   1 -11  -1   52.79    2.90
   1 -11  -1   46.90    2.60
  -1  11   1   50.59    3.40
  -1  11   1   56.29    3.00
   1  11  -1   56.09    3.00
   1  11  -1   53.19    3.10
  -1  11   1   52.69    3.40
  -1  11   1   58.79    3.70
  -1  11   1   54.39    2.80
   1  11  -1   49.99    3.20
  -1  11   1   55.09    3.10
  -1  11   1   50.99    3.80
   1  11  -1   51.29    3.50
   1  11  -1   52.19    2.80
   1  11  -1   52.69    3.80
   1  11  -1   50.39    3.40
   1  11  -1   47.90    3.30
  -1  11   1   49.60    3.30
   0 -11   1  191.98    7.80
   0 -11   1  199.88    7.70
   0 -11  -1  197.38    7.80
   0 -11   1  206.38    8.30
   0 -11  -1  189.38    7.10
   0 -11   1  201.08    8.00
   0 -11  -1  211.78    7.60
   0  11   1  207.38    8.80
   0  11  -1  223.88    9.40
   0  11  -1  210.48    8.20
   0  11  -1  209.28    8.90
   0  11   1  215.68    9.10
   0  11  -1  215.78    8.70
   0  11   1  233.58    8.40
   0  11   1  213.98    9.20
   0  11  -1  225.88    8.40
   0  11  -1  227.58    9.20
   0  11   1  219.78    9.40
   0  11  -1  210.48    8.40
   0  11   1  209.88    8.10
   0  11  -1  215.88    9.20
   0  11   1  211.08    8.90
   0  11  -1  230.88    8.80
   0  11   1  207.48    8.70
   0  11   1  213.78    9.30
   1 -11   1  130.39    5.90
   1 -11   1  144.59    6.30
  -1 -11  -1  135.99    4.70
   1 -11   1  123.79    5.70
  -1 -11  -1  137.89    5.40
  -1 -11  -1  124.59    4.70
  -1 -11  -1  139.39    5.40
  -1  11  -1  137.29    5.90
   1  11   1  138.99    6.80
  -1  11  -1  142.09    6.00
   1  11   1  152.88    6.40
   1  11   1  147.19    6.00
   1  11   1  149.39    5.90
   1  11   1  137.59    5.70
  -1  11  -1  146.59    7.10
   1  11   1  132.69    6.40
  -1  11  -1  145.99    6.50
  -1  11  -1  145.29    6.90
  -1  11  -1  143.99    6.50
  -1  11  -1  144.89    6.10
   1  11   1  131.09    6.30
  -1  11  -1  142.69    6.80
   1  11   1  149.69    6.60
   1  11   1  142.59    6.10
  -1  11  -1  148.79    6.60
  -2 -11  -1   57.79    2.60
   2 -11   1   57.29    3.10
   2 -11   1   49.99    3.10
   2 -11   1   44.50    3.10
   2 -11   1   53.49    3.40
  -2 -11  -1   55.29    2.80
   2 -11   1   45.90    3.80
  -2  11  -1   58.39    3.20
  -2  11  -1   52.69    3.00
   2  11   1   55.59    3.30
  -2  11  -1   56.79    3.50
   2  11   1   48.90    3.40
   2  11   1   55.79    3.70
   2  11   1   55.69    3.00
  -2  11  -1   57.79    3.70
   2  11   1   54.89    2.90
  -2  11  -1   50.79    3.80
  -2  11  -1   48.40    3.40
  -2  11  -1   53.79    4.00
   2  11   1   54.19    3.10
  -2  11  -1   57.49    3.80
   2  11   1   53.59    2.70
   2  11   1   56.39    3.50
   3 -11   1  264.17   10.50
   3 -11   1  261.07   10.90
   3 -11   1  284.87   10.40
   3 -11   1  279.87   10.40
   3 -11   1  290.97   10.80
  -3 -11  -1  293.47   10.10
  -3 -11  -1  273.07    9.50
   3 -11   1  272.57   10.40
   3 -11   1  242.18   10.50
   3  11   1  295.57   11.40
   3  11   1  280.47   10.20
   3  11   1  289.87   10.50
  -3  11  -1  265.77   11.40
  -3  11  -1  287.67   11.90
  -3  11  -1  283.47   11.30
   3  11   1  274.07   10.10
  -3  11  -1  298.47   11.70
  -3  11  -1  280.97   10.90
  -3  11  -1  282.27   10.70
  -3  11  -1  274.27   11.20
   3  11   1  287.27   10.90
   3  11   1  288.17   11.00
   3  11   1  278.37   10.30
   3  11   1  277.37   10.80
  -3  11  -1  283.77   10.80
   4 -11   1    8.50    1.80
   4 -11   1   12.30    1.90
  -4 -11  -1   11.10    1.40
   4 -11   1   12.30    2.00
   4 -11   1   11.10    1.60
   4 -11   1   14.90    1.90
   4 -11   1    9.10    1.40
  -4 -11  -1   10.00    0.90
   4  11   1   11.20    1.80
  -4  11  -1   10.70    1.50
  -4  11  -1   11.20    1.60
  -4  11  -1   11.20    2.00
   4  11   1   10.90    1.80
   4  11   1   11.50    1.40
   4  11   1   13.50    2.10
  -4  11  -1   10.40    1.90
   4  11   1   10.90    1.30
  -4  11  -1    9.10    2.90
  -4  11  -1   13.90    1.90
   4  11   1    8.80    1.00
   4  11   1   11.60    1.60
  -5 -11  -1   32.40    3.10
   5 -11   1   43.00    2.80
  -5 -11  -1   40.50    3.20
  -5 -11  -1   40.10    2.10
   5 -11   1   41.40    3.30
   5 -11   1   44.70    3.10
   5 -11   1   42.80    2.80
   5 -11   1   41.90    3.00
   5 -11   1   35.90    3.00
   5 -11   1   40.10    2.90
   5  11   1   42.20    2.90
  -5  11  -1   42.70    3.10
  -5  11  -1   45.30    3.70
   5  11   1   44.40    3.30
   5  11   1   43.90    2.90
  -5  11  -1   43.70    3.90
   5  11   1   43.50    2.60
  -5  11  -1   40.10    3.00
  -5  11  -1   45.20    3.60
  -5  11  -1   45.40    3.00
  -5  11  -1   44.70    3.30
   5  11   1   40.60    2.90
   6 -11   1  253.07   10.60
   6 -11   1  225.28   10.20
   6 -11   1  235.48    9.80
  -6 -11  -1  242.78    9.00
   6 -11   1  250.07    9.70
  -6 -11  -1  241.28   10.10
   6 -11   1  252.97    9.80
   6 -11   1  252.47    9.90
  -6 -11  -1  239.58    9.90
   6  11   1  254.27    9.90
   6  11   1  267.27   10.10
  -6  11  -1  246.58   11.20
  -6  11  -1  257.57   10.20
   6  11   1  240.78    9.40
   6  11   1  239.18    9.80
  -6  11  -1  252.27   10.90
  -6  11  -1  253.37   10.40
  -6  11  -1  234.78   11.20
   6  11   1  248.98   10.30
   6  11   1  263.27    9.10
   7 -11   1  148.29    6.70
  -7 -11  -1  137.39    6.70
  -7 -11  -1  133.99    6.00
   7 -11   1  135.99    7.00
   7 -11   1  136.39    7.00
  -7 -11  -1  151.58    6.80
   7 -11   1  143.69    6.80
   7 -11   1  162.48    7.60
   7  11   1  145.49    7.00
  -7  11  -1  143.19    7.10
   7  11   1  152.88    6.60
  -7  11  -1  149.19    7.10
  -7  11  -1  163.68    7.20
   7  11   1  154.28    6.00
   7  11   1  130.49    6.30
   7  11   1  161.58    7.10
   7  11   1  139.39    6.20
  -7  11  -1  151.38    9.20
  -7  11  -1  163.18    7.80
  -7  11  -1  135.19    7.80
  -8 -11  -1   20.10    2.30
   8 -11   1   20.00    2.70
   8 -11   1   16.90    2.10
   8 -11   1   14.90    2.60
  -8 -11  -1   22.40    2.70
  -8 -11  -1   16.70    2.40
   8 -11   1   14.40    2.10
   8 -11   1   13.50    2.60
   8  11   1   17.30    2.30
   8  11   1   18.20    2.00
  -8  11  -1   18.10    2.90
  -8  11  -1   22.30    2.50
   8  11   1   16.80    2.60
   8  11   1   21.30    2.20
  -8  11  -1   12.60    2.20
  -8  11  -1   19.90    2.60
   8  11   1   18.30    1.90
   8  11   1   20.80    2.10
   9 -11   1   70.79    5.00
  -9 -11  -1   61.59    4.10
  -9 -11  -1   62.79    4.10
  -9 -11  -1   68.59    4.20
   9 -11   1   67.29    4.20
   9 -11   1   65.39    4.00
   9 -11   1   63.89    4.70
   9  11   1   69.29    3.90
  -9  11  -1   75.39    5.10
  -9  11  -1   65.99    4.60
  -9  11  -1   77.29    4.90
   9  11   1   67.69    4.00
   9  11   1   64.49    4.40
   9  11   1   66.39    4.10
  -9  11  -1   66.99    4.20
   9  11   1   65.39    3.60
 -10 -11  -1    3.70    1.60
  10 -11   1    4.40    2.10
  10 -11   1    8.30    1.90
 -10 -11  -1    8.10    1.80
  10 -11   1    5.30    1.40
 -10 -11  -1    8.00    2.20
  10 -11   1    8.50    2.40
  10 -11   1    5.90    1.80
  10  11   1    6.70    1.50
  10  11   1    8.60    1.70
  10  11   1    6.90    1.70
 -10  11  -1   10.50    1.90
 -10  11  -1    9.20    2.40
 -10  11  -1    9.50    2.00
 -10  11  -1    9.20    2.10
  10  11   1    8.40    1.30
  11 -11   1   50.39    4.60
  11 -11   1   59.29    4.50
 -11 -11  -1   63.39    4.20
  11 -11   1   57.09    4.00
 -11 -11  -1   58.49    4.60
 -11 -11  -1   52.59    5.00
  11 -11   1   53.89    4.70
  11  11   1   66.59    3.90
  11  11   1   51.99    3.80
 -11  11  -1   57.69    3.90
 -11  11  -1   53.59    4.50
  11  11   1   55.79    3.00
 -11  11  -1   59.79    4.80
 -11  11  -1   53.89    4.30
  11  11   1   59.69    3.70
  12 -11   1    9.90    2.70
  12 -11   1   13.00    2.40
 -12 -11  -1   12.10    2.10
  12 -11   1   14.10    3.00
  12 -11   1    9.50    2.00
 -12 -11  -1   13.00    2.30
 -12  11  -1   14.50    2.70
  12  11   1   12.30    2.10
  12  11   1   11.80    2.10
  12  11   1   14.00    2.00
 -12  11  -1   19.60    3.30
 -12  11  -1   12.30    2.20
 -12  11  -1   12.00    2.70
  13 -11   1    7.10    2.50
  13 -11   1    4.60    2.10
 -13 -11  -1    1.60    1.40
  13 -11   1    6.10    2.00
 -13  11  -1    7.50    2.20
  13  11   1    7.20    1.80
 -13  11  -1    6.70    2.30
  13  11   1    5.10    1.60
  14 -11   1   33.30    4.10
  14 -11   1   27.40    3.90
  14 -11   1   39.80    6.60
 -14  11  -1   26.40    3.60
 -14  11  -1   36.80    3.90
  14  11   1   34.70    3.50
  13 -12  -1   32.60    4.10
 -13 -12   1   32.60    4.00
  13 -12  -1   38.90    4.10
  13 -12  -1   45.10    7.30
 -13  12   1   39.70    4.50
 -13  12   1   38.40    4.80
  13  12  -1   43.70    4.30
 -13  12   1   34.00    4.50
  12 -12  -1  116.89    6.80
  12 -12  -1  105.29    6.60
 -12 -12   1  117.49    6.50
 -12 -12   1  111.89    6.40
  12 -12  -1  108.69    6.70
  12 -12  -1  106.89    6.70
 -12  12   1  109.39    7.10
 -12  12   1  119.39    8.90
 -12  12   1  128.49    7.50
  12  12  -1  109.89    6.10
  12  12  -1  111.89    6.00
  12  12  -1  106.39    6.70
 -11 -12   1   23.90    3.10
  11 -12  -1   24.50    3.60
  11 -12  -1   26.90    2.90
 -11 -12   1   27.20    3.40
  11 -12  -1   22.30    3.10
  11 -12  -1   32.40    3.70
 -11  12   1   31.50    3.50
  11  12  -1   24.60    2.80
  11  12  -1   30.20    2.90
 -11  12   1   28.10    3.90
 -11  12   1   33.80    3.60
  11  12  -1   24.40    2.00
  11  12  -1   25.90    2.90
 -10 -12   1   16.40    2.60
  10 -12  -1   16.50    2.60
  10 -12  -1   22.00    3.00
  10 -12  -1   18.10    3.20
  10 -12  -1   15.60    2.90
 -10 -12   1   17.80    2.70
 -10 -12   1   18.20    2.70
  10  12  -1   16.30    1.80
  10  12  -1   17.20    2.40
  10  12  -1   18.30    2.70
  10  12  -1   22.60    2.50
 -10  12   1   22.40    3.50
 -10  12   1   14.20    2.60
   9 -12  -1   43.00    3.90
  -9 -12   1   50.89    4.00
  -9 -12   1   41.80    3.30
  -9 -12   1   48.00    3.80
   9 -12  -1   46.70    3.80
   9 -12  -1   44.20    3.50
   9 -12  -1   45.40    4.20
   9  12  -1   48.70    3.20
  -9  12   1   41.70    3.80
  -9  12   1   46.90    4.30
  -9  12   1   39.50    3.90
   9  12  -1   43.30    2.90
  -9  12   1   41.10    3.70
   9  12  -1   46.20    3.60
   9  12  -1   45.40    3.40
   8 -12  -1   35.20    3.40
   8 -12  -1   33.40    3.30
   8 -12  -1   35.80    3.00
  -8 -12   1   36.00    2.90
  -8 -12   1   33.40    3.30
   8 -12  -1   34.40    3.20
   8  12  -1   39.90    3.20
   8  12  -1   36.20    2.80
  -8  12   1   36.90    3.30
   8  12  -1   33.70    2.70
   8  12  -1   33.40    3.00
  -8  12   1   36.00    3.30
  -8  12   1   30.60    3.90
   8  12  -1   34.60    2.60
  -8  12   1   33.00    3.30
   7 -12  -1   32.20    3.40
   7 -12  -1   39.10    3.00
   7 -12  -1   38.50    3.20
   7 -12  -1   42.30    3.10
  -7 -12   1   35.10    3.20
   7 -12  -1   32.10    3.20
  -7 -12   1   34.50    2.60
  -7 -12   1   28.40    3.20
   7  12  -1   38.90    2.70
  -7  12   1   34.60    3.20
   7  12  -1   40.90    3.20
   7  12  -1   33.90    2.70
   7  12  -1   35.60    3.30
  -7  12   1   37.80    3.80
   7  12  -1   39.80    2.90
  -7  12   1   32.10    3.10
  -7  12   1   40.40    3.60
   7  12  -1   40.30    3.20
  -6 -12   1  171.48    7.90
   6 -12  -1  149.59    7.30
   6 -12  -1  167.18    7.30
  -6 -12   1  164.58    6.40
  -6 -12   1  158.58    7.70
   6 -12  -1  151.28    7.60
   6 -12  -1  158.28    7.10
   6 -12  -1  162.58    7.20
  -6  12   1  171.38    7.70
  -6  12   1  162.08    7.70
   6  12  -1  168.18    7.60
   6  12  -1  163.28    7.80
   6  12  -1  159.28    7.20
   6  12  -1  160.28    7.00
  -6  12   1  167.78    8.30
  -6  12   1  159.18    8.40
   6  12  -1  170.38    7.50
  -6  12   1  170.38    8.50
  -5 -12   1   29.30    2.90
   5 -12  -1   28.40    2.40
  -5 -12   1   28.60    3.30
  -5 -12   1   27.40    2.60
   5 -12  -1   25.30    2.30
   5 -12  -1   23.50    2.20
   5 -12  -1   24.00    2.50
   5 -12  -1   28.20    3.00
   5 -12  -1   24.20    3.00
  -5 -12   1   23.70    1.80
  -5  12   1   26.50    2.50
  -5  12   1   28.50    3.60
   5  12  -1   23.80    2.40
   5  12  -1   29.50    2.50
  -5  12   1   28.90    3.10
  -5  12   1   27.50    2.90
   5  12  -1   24.90    2.10
  -5  12   1   25.00    3.10
  -5  12   1   27.00    3.10
   5  12  -1   27.90    2.80
   5  12  -1   27.00    2.50
  -4 -12   1   93.09    5.30
   4 -12  -1   89.89    4.40
  -4 -12   1   92.29    5.00
   4 -12  -1   90.09    5.00
   4 -12  -1   85.29    4.40
  -4 -12   1   81.59    3.30
   4 -12  -1   87.39    4.60
   4 -12  -1   84.09    4.40
  -4 -12   1   80.89    4.40
   4 -12  -1   90.39    4.50
  -4 -12   1   75.59    4.10
  -4 -12   1   78.79    3.50
  -4  12   1   81.59    5.20
   4  12  -1   84.29    5.10
  -4  12   1   91.19    4.80
  -4  12   1   88.79    5.20
  -4  12   1   81.59    5.00
   4  12  -1   88.89    4.20
   4  12  -1   84.29    4.60
  -4  12   1   88.79    4.60
  -4  12   1   90.29    5.00
   4  12  -1   87.99    4.70
   4  12  -1   83.89    4.60
   4  12  -1   83.39    3.50
  -3 -12   1  146.79    6.50
  -3 -12   1  146.79    6.90
   3 -12  -1  144.89    6.10
  -3 -12   1  139.79    5.30
  -3 -12   1  142.99    7.30
  -3 -12   1  139.49    5.50
   3 -12  -1  142.19    6.20
   3 -12  -1  141.09    6.20
  -3 -12   1  142.19    6.00
   3 -12  -1  152.78    6.30
   3 -12  -1  144.29    6.60
   3 -12  -1  136.39    6.50
   3  12  -1  147.89    6.20
   3  12  -1  142.79    6.80
  -3  12   1  150.38    6.40
  -3  12   1  141.49    7.80
   3  12  -1  151.68    7.20
  -3  12   1  144.09    6.60
   3  12  -1  155.28    6.90
  -3  12   1  153.88    7.10
  -3  12   1  155.38    7.20
   3  12  -1  148.99    6.30
   3  12  -1  149.88    5.90
  -3  12   1  150.38    6.60
   3  12  -1  152.38    6.80
   2 -12  -1   23.10    2.00
   2 -12  -1   28.00    2.50
  -2 -12   1   20.30    1.90
   2 -12  -1   23.40    2.00
  -2 -12   1   23.60    1.90
  -2 -12   1   27.80    2.60
   2 -12  -1   24.60    2.10
  -2 -12   1   25.80    1.50
   2 -12  -1   24.70    2.00
   2  12  -1   27.10    2.10
   2  12  -1   24.50    1.90
   2  12  -1   28.90    2.40
  -2  12   1   26.30    2.60
  -2  12   1   25.10    2.10
   2  12  -1   26.70    2.10
   2  12  -1   28.80    2.10
   2  12  -1   26.50    2.50
   2  12  -1   24.80    2.40
  -2  12   1   25.50    2.60
   2  12  -1   26.60    2.50
  -2  12   1   22.80    1.90
  -2  12   1   24.20    2.20
   2  12  -1   21.60    2.80
   1 -12  -1   66.69    4.50
  -1 -12   1   75.19    4.30
  -1 -12   1   75.39    3.70
  -1 -12   1   81.09    3.30
  -1 -12   1   76.89    3.90
   1 -12  -1   73.09    3.40
  -1 -12   1   79.29    3.80
   1  12  -1   83.69    4.10
   1  12  -1   85.59    5.00
  -1  12   1   77.39    4.70
   1  12  -1   84.39    4.00
  -1  12   1   80.49    5.00
   1  12  -1   82.39    4.70
  -1  12   1   74.39    4.40
  -1  12   1   72.29    4.90
  -1  12   1   83.89    4.50
  -1  12   1   79.59    5.00
   1  12  -1   80.59    3.90
   1  12  -1   86.39    4.40
   1  12  -1   78.49    4.50
  -1  12   1   81.59    4.10
   1  12  -1   78.39    4.60
  -1  12   1   79.59    4.10
  -1  12   1   79.29    3.80
   1  12  -1   80.69    4.20
   0 -12   1  155.48    6.90
   0 -12  -1  158.48    6.10
   0 -12  -1  172.88    6.60
   0 -12  -1  172.68    6.90
   0 -12   1  168.98    7.30
   0 -12   1  175.08    6.80
   0 -12   1  160.18    6.70
   0  12   1  179.98    7.60
   0  12  -1  190.38    7.70
   0  12  -1  175.48    7.10
   0  12  -1  169.58    7.90
   0  12  -1  180.38    8.30
   0  12  -1  170.08    7.20
   0  12   1  181.58    8.00
   0  12  -1  165.48    7.70
   0  12   1  189.88    8.40
   0  12   1  176.18    6.90
   0  12   1  178.28    8.10
   0  12   1  174.88    7.10
   0  12   1  168.38    7.50
   0  12  -1  186.88    7.70
   0  12  -1  178.98    7.20
   0  12  -1  171.78    8.10
   0  12   1  173.68    7.80
   0  12   1  175.38    7.20
  -1 -12  -1   48.30    2.80
   1 -12   1   50.19    2.90
  -1 -12  -1   50.59    2.00
  -1 -12  -1   45.70    2.10
   1 -12   1   48.10    3.80
   1 -12   1   45.00    3.30
  -1 -12  -1   51.59    2.70
   1 -12   1   48.60    3.00
  -1  12  -1   50.99    3.70
  -1  12  -1   52.69    3.80
   1  12   1   50.09    2.70
  -1  12  -1   53.49    3.00
   1  12   1   54.29    3.10
  -1  12  -1   51.19    3.10
   1  12   1   50.79    3.50
  -1  12  -1   59.39    3.70
   1  12   1   53.49    3.30
   1  12   1   56.59    3.90
  -1  12  -1   57.79    3.60
  -1  12  -1   57.59    4.10
   1  12   1   58.39    3.40
   1  12   1   49.90    2.90
  -1  12  -1   52.09    4.20
   1  12   1   47.40    3.40
   1  12   1   49.60    3.50
   2 -12   1   17.90    2.00
   2 -12   1   21.60    2.50
  -2 -12  -1   16.70    1.60
   2 -12   1   21.50    2.50
   2 -12   1   19.50    1.80
  -2 -12  -1   20.00    1.60
   2 -12   1   21.20    2.00
   2  12   1   22.60    2.80
  -2  12  -1   19.80    1.80
   2  12   1   18.50    2.00
   2  12   1   19.40    2.10
   2  12   1   18.90    1.60
  -2  12  -1   19.80    2.00
  -2  12  -1   25.80    3.20
  -2  12  -1   20.50    3.20
   2  12   1   19.40    1.70
   2  12   1   17.70    2.30
   2  12   1   20.50    2.30
   2  12   1   18.00    1.90
  -2  12  -1   21.50    2.60
   2  12   1   20.60    1.80
  -2  12  -1   22.40    3.00
  -2  12  -1   20.80    2.00
   3 -12   1   42.90    3.20
  -3 -12  -1   41.70    2.50
  -3 -12  -1   40.80    2.10
   3 -12   1   39.70    3.30
   3 -12   1   37.30    3.00
   3 -12   1   38.30    2.80
   3 -12   1   39.40    2.70
   3 -12   1   40.20    2.70
   3  12   1   36.70    3.00
  -3  12  -1   44.00    3.30
  -3  12  -1   37.40    3.70
   3  12   1   42.00    2.60
   3  12   1   40.70    3.00
  -3  12  -1   44.00    3.00
   3  12   1   41.30    2.50
   3  12   1   43.80    3.50
  -3  12  -1   44.10    3.80
  -3  12  -1   50.59    3.70
  -3  12  -1   43.60    3.40
  -3  12  -1   44.00    2.90
  -3  12  -1   41.50    2.70
  -3  12  -1   46.20    3.90
   3  12   1   41.70    2.40
   3  12   1   41.00    3.30
  -4 -12  -1   41.90    2.60
   4 -12   1   54.49    3.90
   4 -12   1   51.59    3.20
   4 -12   1   43.40    3.20
   4 -12   1   50.49    3.50
   4 -12   1   45.20    3.40
   4 -12   1   51.49    3.10
   4  12   1   53.29    3.30
  -4  12  -1   40.60    4.00
   4  12   1   50.79    2.90
   4  12   1   44.70    2.60
   4  12   1   49.90    2.40
  -4  12  -1   47.90    3.60
   4  12   1   46.20    3.30
   4  12   1   51.99    3.60
   4  12   1   46.40    3.20
  -4  12  -1   53.49    3.20
  -4  12  -1   47.50    3.30
  -4  12  -1   50.69    3.80
  -4  12  -1   48.30    3.90
  -4  12  -1   48.50    3.20
   5 -12   1  125.89    6.30
   5 -12   1  127.79    6.50
   5 -12   1  140.39    6.30
   5 -12   1  138.69    6.10
   5 -12   1  139.39    6.90
  -5 -12  -1  129.49    5.00
   5 -12   1  131.59    7.40
   5 -12   1  138.29    6.20
  -5 -12  -1  138.39    6.90
  -5  12  -1  137.39    6.50
  -5  12  -1  145.79    6.80
   5  12   1  142.09    6.50
  -5  12  -1  148.99    6.60
  -5  12  -1  142.09    6.90
  -5  12  -1  137.29    7.50
   5  12   1  146.39    6.40
  -5  12  -1  138.89    7.50
   5  12   1  143.39    5.90
   5  12   1  144.59    6.50
  -5  12  -1  141.79    7.20
   5  12   1  146.79    6.90
   6 -12   1   79.49    5.00
  -6 -12  -1   83.39    3.80
  -6 -12  -1   86.89    4.80
   6 -12   1   84.29    4.50
  -6 -12  -1   90.39    5.10
   6 -12   1   87.79    4.70
   6 -12   1   84.59    4.80
   6 -12   1   89.19    4.80
   6 -12   1   83.39    5.10
   6  12   1   87.69    4.30
   6  12   1   89.79    3.80
   6  12   1   96.69    4.80
   6  12   1   84.09    5.00
  -6  12  -1   90.99    5.20
   6  12   1   85.09    4.60
  -6  12  -1   82.19    4.80
  -6  12  -1   92.29    5.10
  -6  12  -1   90.89    5.60
   6  12   1   88.39    4.60
   7 -12   1  126.39    6.90
   7 -12   1  125.49    6.10
  -7 -12  -1  129.99    6.30
  -7 -12  -1  118.29    5.50
   7 -12   1  126.59    6.00
  -7 -12  -1  139.19    6.60
   7 -12   1  118.49    6.50
   7 -12   1  117.59    6.10
  -7  12  -1  128.09    6.40
  -7  12  -1  133.09    7.00
   7  12   1  133.69    6.00
   7  12   1  119.19    5.50
   7  12   1  121.59    6.30
   7  12   1  129.69    5.20
  -7  12  -1  126.79    6.50
   7  12   1  115.59    5.70
   7  12   1  120.79    6.00
  -7  12  -1  122.59    6.30
   8 -12   1   58.09    4.00
   8 -12   1   52.49    3.60
  -8 -12  -1   54.39    3.80
   8 -12   1   54.19    4.30
  -8 -12  -1   51.49    3.40
   8 -12   1   47.60    3.60
   8 -12   1   61.89    4.60
  -8 -12  -1   53.59    3.90
  -8  12  -1   51.29    4.00
   8  12   1   53.39    3.40
  -8  12  -1   55.59    4.00
  -8  12  -1   55.29    4.40
   8  12   1   58.49    3.80
   8  12   1   53.69    3.50
   8  12   1   52.59    3.00
   8  12   1   47.90    3.20
  -8  12  -1   52.29    3.90
   8  12   1   55.89    3.90
  -9 -12  -1   36.40    3.20
[truncated: 3,221,919 more chars]
